# Supplementary material for: Bis[1,3-bis­(1-methyl-1H-benzimidazol-2-yl)-2-oxapropane]­cadmium dipicrate acetonitrile sesquisolvate 0.25-hydrate
Source: Acta Crystallogr Sect E Struct Rep Online. 2011 Apr 29;67(Pt 5):m647. doi: 10.1107/S160053681101525X (PMC3089108; doi:10.1107/S160053681101525X)
Supplement: Supplementary file 2 [file e-67-0m647-Isup2.hkl]

# 
# h,k,l, Fc-squared, Fo-squared, sigma(Fo-squared) and status flag 
# 
data_I
_shelx_title ' I         C_1_2/c_1    R = 0.03' 
_shelx_refln_list_code          4 
_shelx_F_calc_maximum     1553.39 
_exptl_crystal_F_000      5100.00 
_reflns_d_resolution_high  0.7700 
 
loop_ 
 _symmetry_equiv_pos_as_xyz 
 'x, y, z' 
 '-x, y, -z+1/2' 
 'x+1/2, y+1/2, z' 
 '-x+1/2, y+1/2, -z+1/2' 
 '-x, -y, -z' 
 'x, -y, z-1/2' 
 '-x+1/2, -y+1/2, -z' 
 'x+1/2, -y+1/2, z-1/2' 
 
_cell_length_a    28.5192 
_cell_length_b    18.1631 
_cell_length_c    25.4194 
_cell_angle_alpha  90.000 
_cell_angle_beta  122.697 
_cell_angle_gamma  90.000 
 
_shelx_F_squared_multiplier     1.000 
 
loop_ 
 _refln_index_h 
 _refln_index_k 
 _refln_index_l 
 _refln_F_squared_calc 
 _refln_F_squared_meas 
 _refln_F_squared_sigma 
 _refln_observed_status 
   4   0   0    81707.30    46431.37    345.90 o 
   6   0   0    21052.25    32828.54    558.23 o 
   8   0   0    11801.64     5742.75    162.74 o 
  10   0   0    24786.96    28861.61    285.89 o 
  12   0   0    14245.64    11997.79    191.44 o 
  14   0   0    71613.37    74043.02    962.60 o 
  16   0   0    25671.41    26526.81    350.82 o 
  18   0   0    29438.34    29938.81    423.07 o 
  20   0   0     7297.65     7190.43    341.25 o 
  22   0   0     3642.78     3396.85    180.02 o 
  24   0   0     7788.11     7783.24    260.62 o 
  26   0   0     1511.88     1554.40    224.87 o 
  30   0   0     8852.62     8377.23    401.41 o 
   5   1   0   217117.50   214596.70   1539.90 o 
   7   1   0    34571.84    40093.75    255.20 o 
   9   1   0    51171.51    51101.68    337.44 o 
  11   1   0     4300.69     3858.68     68.00 o 
  13   1   0      859.30      870.45     85.13 o 
  15   1   0     2335.04     2031.34    118.84 o 
  17   1   0    12902.11    12677.26    166.23 o 
  19   1   0     2757.96     3058.66    107.91 o 
  21   1   0    21959.54    20869.98    266.32 o 
  23   1   0     2710.21     3066.54    131.90 o 
  25   1   0     2496.65     2358.82    140.39 o 
  27   1   0    10671.73    11148.62    241.15 o 
  29   1   0     1761.98     1922.97    173.74 o 
  31   1   0       53.78      -52.57    144.32 o 
   4   2   0    28038.46    43345.84    592.52 o 
   6   2   0   164072.39   175875.17   1252.73 o 
   8   2   0    33078.06    38383.72    254.02 o 
  10   2   0      347.11      120.84     35.02 o 
  12   2   0     6495.55     7266.29     89.38 o 
  14   2   0        5.73        2.60     33.42 o 
  16   2   0        4.33        8.55     41.92 o 
  18   2   0     2693.32     3162.66    110.43 o 
  20   2   0     3333.23     3075.00    112.18 o 
  22   2   0      118.43       -9.65     65.17 o 
  24   2   0     3195.76     3275.27    210.12 o 
  26   2   0      468.16      409.96    105.20 o 
  28   2   0      431.88      444.15    109.45 o 
  30   2   0      380.36      418.18    230.79 o 
   1   3   0      600.29      204.79     12.40 o 
   3   3   0    22506.54    25636.81    202.54 o 
   5   3   0    85336.15    88282.49   2038.21 o 
   7   3   0      159.01      117.68     35.40 o 
   9   3   0       17.34       49.80     23.49 o 
  11   3   0       25.67       53.99     28.04 o 
  13   3   0     4417.88     3119.93     69.93 o 
  15   3   0    19722.39    20845.21    211.99 o 
  17   3   0    12867.63    13222.29    248.27 o 
  19   3   0      728.02      435.39     86.36 o 
  21   3   0     4375.87     4682.98    260.75 o 
  23   3   0     1684.42     1748.98    121.24 o 
  25   3   0     4372.65     4279.53    154.17 o 
  27   3   0     1354.99     1503.62    188.71 o 
  29   3   0     1103.91      890.03    150.26 o 
   0   4   0   632136.19   545699.94   4853.56 o 
   2   4   0    76097.71    77920.80    407.64 o 
   4   4   0    22109.78    19212.56    115.15 o 
   6   4   0    10984.38    10013.89     74.73 o 
   8   4   0    70748.73    67350.82    440.14 o 
  10   4   0    37975.36    35036.34    246.48 o 
  12   4   0   103239.97   103926.91    775.37 o 
  14   4   0    14631.79    15282.71    177.65 o 
  16   4   0    18977.68    20426.63    209.65 o 
  18   4   0    26244.50    26597.95    275.78 o 
  20   4   0     2941.12     3151.20    118.82 o 
  22   4   0     4901.39     5183.13    160.41 o 
  24   4   0      519.30      357.12     94.54 o 
  26   4   0      249.24      253.66     98.42 o 
  28   4   0     2052.99     1934.02    161.62 o 
  30   4   0     7809.14     7792.93    359.49 o 
   1   5   0    11654.80    12266.96     56.90 o 
   3   5   0    17591.23    16576.70     92.89 o 
   5   5   0   138857.77   133135.33   1044.37 o 
   7   5   0    42168.44    39623.38    298.59 o 
   9   5   0    28715.63    27480.85    201.28 o 
  11   5   0     7315.45     8501.69    100.84 o 
  13   5   0     3492.34     3327.96    119.66 o 
  15   5   0    22949.98    22062.18    235.68 o 
  17   5   0    14943.28    15422.49    188.35 o 
  19   5   0      225.25      226.71     60.50 o 
  21   5   0    11029.45    10836.82    294.39 o 
  23   5   0     5313.42     5187.77    150.80 o 
  25   5   0     4174.35     4564.25    170.03 o 
  27   5   0     3410.60     3531.68    193.11 o 
  29   5   0      951.18     1093.58    154.24 o 
   0   6   0   270552.91   268004.53   2056.51 o 
   2   6   0    34652.99    40212.16    180.78 o 
   4   6   0    48005.62    43292.50    239.73 o 
   6   6   0    14739.90    14921.87    169.56 o 
   8   6   0     3070.39     2680.94     49.09 o 
  10   6   0     4549.19     5138.32     76.03 o 
  12   6   0       43.76       86.79     38.35 o 
  14   6   0      609.10      517.16     57.38 o 
  16   6   0     2096.76     2225.19     88.86 o 
  18   6   0     1096.64     1343.36     80.54 o 
  20   6   0     4535.04     4384.51    196.17 o 
  22   6   0     1548.99     1727.36    106.11 o 
  24   6   0     1156.75     1070.98    107.00 o 
  26   6   0        6.90      103.37     90.86 o 
  28   6   0     1393.94     1344.52    141.81 o 
  30   6   0       32.78       21.39    146.95 o 
   1   7   0    28659.90    32448.85    148.06 o 
   3   7   0     6688.29     4517.53     42.19 o 
   5   7   0    10178.54    10188.90     72.79 o 
   7   7   0     3941.84     3711.08     53.61 o 
   9   7   0     2651.83     2610.67     53.20 o 
  11   7   0     4296.87     4028.56    100.71 o 
  13   7   0    24345.79    23926.03    272.19 o 
  15   7   0     2832.80     2695.94     86.19 o 
  17   7   0       27.88       94.53     72.66 o 
  19   7   0      189.40      142.42     63.46 o 
  21   7   0     1853.66     1719.91    140.04 o 
  23   7   0      203.44      354.37    146.71 o 
  25   7   0     5667.28     5500.95    228.91 o 
  27   7   0     1448.97     1411.85    202.14 o 
  29   7   0        1.15       -4.96     81.43 o 
   0   8   0    40089.32    34769.57    221.07 o 
   2   8   0    18774.29    18177.35     98.72 o 
   4   8   0     6564.60     6022.24     66.60 o 
   6   8   0      697.44      561.88     33.97 o 
   8   8   0    26938.64    28336.71    209.33 o 
  10   8   0    92349.40    90627.98    847.22 o 
  12   8   0    32945.49    32922.63    275.37 o 
  14   8   0     7102.13     6935.25    136.79 o 
  16   8   0     1255.43     1193.51     90.57 o 
  18   8   0    13029.13    12828.41    244.58 o 
  20   8   0    15434.54    14386.58    296.96 o 
  22   8   0    15155.79    17229.45    331.91 o 
  24   8   0     5050.28     5548.65    181.91 o 
  26   8   0        6.34       29.09     77.83 o 
  28   8   0     3987.84     4151.00    182.67 o 
   1   9   0     6719.56     6182.26     49.25 o 
   3   9   0    14763.35    13672.76     88.61 o 
   5   9   0     9222.16     8238.73     70.81 o 
   7   9   0    10264.98    11087.86    100.62 o 
   9   9   0    11675.32    12399.39    135.50 o 
  11   9   0      503.04      516.55     48.66 o 
  13   9   0    61245.98    62161.55    607.01 o 
  15   9   0    48742.79    50178.30    444.15 o 
  17   9   0     8612.08     8276.22    145.85 o 
  19   9   0      143.56      119.31     93.51 o 
  21   9   0      128.45      234.41     98.58 o 
  23   9   0     4209.44     4397.33    199.12 o 
  25   9   0     8693.42     8631.80    388.67 o 
  27   9   0     2627.57     2810.56    189.58 o 
   0  10   0     5507.21     6327.65     74.49 o 
   2  10   0     1033.11     1624.30     33.41 o 
   4  10   0     1024.07     1799.99     42.78 o 
   6  10   0     5708.38     6372.66     64.65 o 
   8  10   0       63.14       70.10     34.03 o 
  10  10   0      116.96      256.55     57.44 o 
  12  10   0     1338.59     1705.36     67.59 o 
  14  10   0       13.83       29.14     43.16 o 
  16  10   0      700.88      863.65     79.52 o 
  18  10   0     5556.26     5766.39    135.56 o 
  20  10   0      937.91      866.00     89.65 o 
  22  10   0     1084.30      958.15    112.30 o 
  24  10   0       73.47      -85.92     85.92 o 
  26  10   0      555.15      564.84    134.50 o 
  28  10   0      325.58      264.59    128.98 o 
   1  11   0      413.60      503.70     27.07 o 
   3  11   0     5732.78     5292.10     60.57 o 
   5  11   0    11774.97    11795.79    102.39 o 
   7  11   0     2537.88     2312.92     62.78 o 
   9  11   0       60.04      109.41     36.95 o 
  11  11   0     8709.63     8452.56    104.60 o 
  13  11   0     9936.97     9688.49    145.98 o 
  15  11   0      663.16      729.05     87.39 o 
  17  11   0     6607.96     7205.41    149.50 o 
  19  11   0     3076.70     3117.94    142.17 o 
  21  11   0       81.64       17.23     74.10 o 
  23  11   0      632.94      863.45    160.28 o 
  25  11   0     1493.41     1448.47    166.69 o 
  27  11   0     1712.60     1364.80    206.40 o 
   0  12   0    49746.91    50643.13    409.99 o 
   2  12   0    12449.32    12121.90     94.28 o 
   4  12   0      871.04      924.39     37.58 o 
   6  12   0    10287.89    10647.07    106.44 o 
   8  12   0    44985.79    44851.27    321.56 o 
  10  12   0    16736.95    17476.44    158.05 o 
  12  12   0    13151.00    12523.33    218.72 o 
  14  12   0    31826.67    32032.35    316.38 o 
  16  12   0      252.79      172.73     62.53 o 
  18  12   0    16404.69    17175.74    249.97 o 
  20  12   0     6392.93     6650.01    191.87 o 
  22  12   0     5249.10     6004.26    172.79 o 
  24  12   0     1260.52     1126.84    119.24 o 
  26  12   0      530.95      536.90    125.48 o 
   1  13   0      431.60      357.31     31.88 o 
   3  13   0    19153.98    20376.36    153.44 o 
   5  13   0    43595.68    44152.59    477.23 o 
   7  13   0     5476.60     5773.90     81.41 o 
   9  13   0    16316.33    16183.53    174.19 o 
  11  13   0      412.81      481.31     46.06 o 
  13  13   0    27113.26    28064.93    250.19 o 
  15  13   0     7414.75     8337.33    130.26 o 
  17  13   0     6416.86     6558.75    137.20 o 
  19  13   0     3124.61     3482.70    130.62 o 
  21  13   0      282.14      286.71     89.50 o 
  23  13   0     3209.03     3126.38    204.79 o 
  25  13   0     4954.96     5143.25    243.43 o 
   0  14   0     2469.74     2551.53    136.00 o 
   2  14   0     2723.72     2605.69     68.22 o 
   4  14   0      669.87     1028.97     45.79 o 
   6  14   0      389.60      444.39     44.75 o 
   8  14   0    13598.86    13714.95    143.41 o 
  10  14   0     1103.97     1185.66     62.54 o 
  12  14   0     3684.70     3969.15     85.03 o 
  14  14   0     5318.40     5507.15    118.76 o 
  16  14   0     5127.52     4893.31    123.03 o 
  18  14   0      662.19      594.85     86.25 o 
  20  14   0     2045.31     2485.33    121.23 o 
  22  14   0    11113.17    10056.72    303.50 o 
  24  14   0     2884.70     2714.77    239.16 o 
   1  15   0     1574.02     1723.02     59.76 o 
   3  15   0      736.46      706.31     45.20 o 
   5  15   0      295.34      353.08     45.52 o 
   7  15   0     7214.76     8091.18     96.98 o 
   9  15   0    13384.50    13848.34    151.73 o 
  11  15   0      309.72      385.37     51.66 o 
  13  15   0     2699.19     2965.98     79.39 o 
  15  15   0     7361.88     7103.99    141.60 o 
  17  15   0     7742.40     7893.86    156.96 o 
  19  15   0     2349.91     2611.31    111.47 o 
  21  15   0      118.46       42.33     84.75 o 
  23  15   0      316.64      402.47    105.16 o 
   0  16   0    23741.92    23941.54    526.13 o 
   2  16   0     3234.36     3550.69     79.55 o 
   4  16   0     1135.78     1074.87     54.78 o 
   6  16   0     7048.94     7834.62    108.89 o 
   8  16   0     4534.23     4849.47     82.42 o 
  10  16   0    12162.50    12843.59    137.81 o 
  12  16   0    27735.02    28498.60    381.17 o 
  14  16   0    14368.76    15241.45    194.69 o 
  16  16   0      110.26       94.66     56.23 o 
  18  16   0     6225.99     6161.73    149.31 o 
  20  16   0     8982.19     9413.19    288.96 o 
  22  16   0     2399.74     2684.83    140.62 o 
   1  17   0    11189.23    11113.73    122.72 o 
   3  17   0    44291.52    44426.21    333.40 o 
   5  17   0    22830.05    24328.37    260.38 o 
   7  17   0    12595.81    12766.44    155.28 o 
   9  17   0    11851.05    11979.07    133.97 o 
  11  17   0      761.52      637.32     60.59 o 
  13  17   0     6911.68     6418.79    113.64 o 
  15  17   0    17762.39    17822.40    209.12 o 
  17  17   0    19794.59    20304.48    283.91 o 
  19  17   0     2032.66     1987.79    114.03 o 
  21  17   0      936.85      740.59    101.02 o 
   0  18   0     1072.69     1163.63    103.64 o 
   2  18   0     2460.85     2518.39     94.15 o 
   4  18   0      454.85      436.16     54.56 o 
   6  18   0      256.01      233.87     40.89 o 
   8  18   0      820.66      804.25     65.59 o 
  10  18   0     3172.06     3370.45     90.27 o 
  12  18   0     1995.57     2005.62     77.18 o 
  14  18   0      736.25      772.00     78.04 o 
  16  18   0       40.62       58.48     61.74 o 
  18  18   0     2495.35     1905.61    106.48 o 
  20  18   0     1022.55      968.18     92.33 o 
   1  19   0      204.01      234.10     49.56 o 
   3  19   0     1695.82     1409.20    147.47 o 
   5  19   0     4454.21     4545.06     97.15 o 
   7  19   0      409.97      444.31     50.56 o 
   9  19   0      449.03      416.12     52.56 o 
  11  19   0      294.94      248.85     58.87 o 
  13  19   0       39.12       44.14     56.87 o 
  15  19   0     1498.59     1393.95     82.78 o 
  17  19   0     2275.07     1873.28    108.21 o 
   0  20   0     7358.43     8244.79    204.05 o 
   2  20   0     6483.55     6511.52    229.82 o 
   4  20   0     5143.99     5799.00    140.15 o 
   6  20   0      478.70      350.30     50.39 o 
   8  20   0     3923.80     4192.00     97.28 o 
  10  20   0     2855.11     3070.54     88.76 o 
  12  20   0     2210.18     1890.52    116.88 o 
  14  20   0      230.54      210.54     67.49 o 
  16  20   0      272.29      183.67     63.69 o 
   1  21   0      722.85      680.55     77.80 o 
   3  21   0     8268.01     8023.18    163.55 o 
   5  21   0    12714.54    12208.59    380.75 o 
   7  21   0    10603.37    10436.79    184.96 o 
   9  21   0      968.33     1001.04     76.49 o 
  11  21   0      534.53      453.91     64.51 o 
  13  21   0     6979.45     6919.85    151.44 o 
   0  22   0       32.66      -29.20     75.83 o 
   2  22   0      544.23      478.47     68.64 o 
   4  22   0       45.97      110.31     59.12 o 
   6  22   0      388.87      284.83     63.12 o 
   8  22   0     3383.22     3715.08    146.86 o 
  10  22   0     3981.70     4066.05    181.18 o 
   1  23   0      101.25      120.71     71.74 o 
   3  23   0      900.03      842.92    130.97 o 
   5  23   0      155.05      179.35     84.95 o 
 -31   1   1      159.72      116.83    154.15 o 
 -29   1   1     3269.10     3652.32    203.35 o 
 -27   1   1     4506.29     4740.85    192.49 o 
 -25   1   1     8783.12     8365.31    209.28 o 
 -23   1   1     2953.64     3147.94    171.40 o 
 -21   1   1       16.66       52.08     58.80 o 
 -19   1   1    26426.10    25909.68    274.86 o 
 -17   1   1    34341.46    36621.63    359.02 o 
 -15   1   1    28975.98    28236.09    331.41 o 
 -13   1   1     3419.73     3255.65     79.16 o 
 -11   1   1     1446.87     2051.71     47.89 o 
  -9   1   1    32542.17    23484.33    159.93 o 
  -7   1   1    14863.62    23719.39    160.23 o 
  -5   1   1    45105.16    24023.86    133.18 o 
   3   1   1    10013.36    17799.72     95.16 o 
   5   1   1   127785.13   107126.74    692.65 o 
   7   1   1    28155.13    34820.12    233.40 o 
   9   1   1     3883.78     4456.44     78.45 o 
  11   1   1     7269.15     6689.85     89.75 o 
  13   1   1    23641.23    24125.57    219.62 o 
  15   1   1    20149.94    19022.48    192.47 o 
  17   1   1    12752.87    12203.93    178.37 o 
  19   1   1      230.67      210.59     63.90 o 
  21   1   1    15814.50    15661.74    244.97 o 
  23   1   1    13717.11    13379.48    376.11 o 
  25   1   1     2567.69     2745.88    138.80 o 
  27   1   1       69.72      159.34    207.12 o 
  29   1   1      246.75      138.53    115.44 o 
 -30   2   1     4634.74     4976.03    233.31 o 
 -28   2   1       41.70      -49.91    145.97 o 
 -26   2   1     5144.04     5138.74    193.94 o 
 -24   2   1    20209.92    20559.59    333.11 o 
 -22   2   1    40980.31    42771.98    445.33 o 
 -20   2   1    27300.06    27280.49    307.41 o 
 -18   2   1       10.48       18.30     44.69 o 
 -16   2   1     6801.82     6272.29    122.34 o 
 -14   2   1    34901.89    33797.59    269.33 o 
 -12   2   1    17111.51    15589.17    133.45 o 
 -10   2   1   102711.09    92881.96    637.52 o 
  -8   2   1      807.22      283.71     29.14 o 
  -6   2   1     2813.74     1866.27     33.60 o 
  -4   2   1     2184.42      930.29     16.07 o 
   2   2   1    25464.64    29163.26    217.85 o 
   4   2   1       65.22      610.75     33.60 o 
   6   2   1    26443.75    23585.54    161.49 o 
   8   2   1    59510.45    61539.93    412.60 o 
  10   2   1    27582.02    24486.12    200.43 o 
  12   2   1    38202.17    40240.86    316.49 o 
  14   2   1     2445.97     2538.06     77.08 o 
  16   2   1    20928.14    20221.82    211.61 o 
  18   2   1    35536.86    35065.70    361.93 o 
  20   2   1    12580.17    13936.80    221.26 o 
  22   2   1    16587.10    15967.42    340.23 o 
  24   2   1      132.34      295.66     87.00 o 
  26   2   1     5469.55     5148.68    177.65 o 
  28   2   1     8462.79     9073.70    384.65 o 
  30   2   1     2429.44     2201.53    200.61 o 
 -31   3   1      865.66      853.39    183.31 o 
 -29   3   1     5079.60     5081.38    218.11 o 
 -27   3   1     7205.77     7308.92    196.95 o 
 -25   3   1     3085.25     3173.09    166.50 o 
 -23   3   1     4465.32     4291.90    148.45 o 
 -21   3   1     4161.86     4218.28    134.10 o 
 -19   3   1     5683.21     6165.46    129.66 o 
 -17   3   1    17411.49    18037.21    221.51 o 
 -15   3   1    27110.26    27256.30    243.61 o 
 -13   3   1     1751.09     2664.88    103.07 o 
 -11   3   1    34328.46    30705.46    220.26 o 
  -9   3   1    13476.49    14856.09    125.90 o 
  -7   3   1    37188.57    30614.19    189.20 o 
  -5   3   1    79399.63    85798.09    808.56 o 
  -3   3   1       69.45      864.62     20.28 o 
  -1   3   1   112653.51    91092.70    415.18 o 
   1   3   1     4554.03     8399.89     58.47 o 
   3   3   1     9141.55    12535.95    106.28 o 
   5   3   1    47890.46    50281.24    300.54 o 
   7   3   1    39882.09    36417.54    240.25 o 
   9   3   1    15207.84    14359.66    121.52 o 
  11   3   1     1170.18      684.42     45.19 o 
  13   3   1     7792.78     7570.30    108.53 o 
  15   3   1     1744.98     1966.02     78.38 o 
  17   3   1    16896.57    16938.37    246.28 o 
  19   3   1     8110.39     7862.54    150.42 o 
  21   3   1    21473.32    20644.30    289.12 o 
  23   3   1    15453.92    15635.38    248.57 o 
  25   3   1     2628.52     2931.88    183.02 o 
  27   3   1      214.31      210.53    115.34 o 
  29   3   1      402.49      345.17    160.63 o 
 -30   4   1      379.40      419.22    133.16 o 
 -28   4   1      103.36      145.92     98.76 o 
 -26   4   1      500.83      466.88    110.88 o 
 -24   4   1      519.60      434.55     93.86 o 
 -22   4   1     5629.32     6107.57    150.48 o 
 -20   4   1        5.86       -3.94     96.71 o 
 -18   4   1     2159.86     2516.18    124.42 o 
 -16   4   1      679.28     1331.14     80.88 o 
 -14   4   1     4681.56     5173.71     94.81 o 
 -12   4   1    21612.37    20777.48    185.92 o 
 -10   4   1    79563.88    80877.27    566.26 o 
  -8   4   1     4043.69     5181.28     60.28 o 
  -6   4   1      108.92       97.09     25.90 o 
  -4   4   1    40794.37    38640.70    305.81 o 
  -2   4   1   140046.02   138032.73    689.54 o 
   0   4   1   102806.52   104394.90    441.14 o 
   2   4   1     9164.93     8029.75     52.13 o 
   4   4   1      306.89      774.38     36.35 o 
   6   4   1     2773.56     2452.49     37.84 o 
   8   4   1      429.97      626.18     33.03 o 
  10   4   1    19787.36    17301.08    236.60 o 
  12   4   1        0.20       27.44     41.80 o 
  14   4   1     1229.67     1084.70     81.37 o 
  16   4   1     3775.31     2942.22     90.00 o 
  18   4   1      157.37      173.99     69.63 o 
  20   4   1      508.66      494.84     77.62 o 
  22   4   1      850.78      667.70    115.91 o 
  24   4   1       75.60      116.03     87.12 o 
  26   4   1        0.55      -48.15     93.91 o 
  28   4   1       54.73      110.17     94.20 o 
  30   4   1       85.47       38.20    236.71 o 
 -31   5   1        3.91      -89.46    143.56 o 
 -29   5   1      231.22      243.39    101.07 o 
 -27   5   1     3763.86     4051.87    176.43 o 
 -25   5   1     5739.25     5566.01    197.33 o 
 -23   5   1        1.84      -18.01     58.90 o 
 -21   5   1      660.00      708.66     81.62 o 
 -19   5   1      277.01      179.99     58.70 o 
 -17   5   1    19418.83    18672.79    203.53 o 
 -15   5   1    73246.94    75147.02    614.36 o 
 -13   5   1     5858.17     7186.94    210.39 o 
 -11   5   1       22.39      100.72     33.09 o 
  -9   5   1    39212.21    38218.12    404.86 o 
  -7   5   1     5740.11     5270.51     65.27 o 
  -5   5   1     5731.10     6271.52    315.50 o 
  -3   5   1      275.48      329.90     17.66 o 
  -1   5   1    46505.55    45600.32    182.48 o 
   1   5   1     4982.83     5482.16     48.34 o 
   3   5   1    23515.21    23466.83    175.53 o 
   5   5   1    44080.14    42131.39    267.52 o 
   7   5   1     1118.50     1220.25     37.27 o 
   9   5   1     1545.05     1539.00     45.64 o 
  11   5   1     4738.00     4375.42    117.59 o 
  13   5   1    16226.96    16404.92    178.30 o 
  15   5   1    26010.69    27300.83    271.31 o 
  17   5   1    22398.56    24044.32    271.62 o 
  19   5   1       58.85       26.87     66.78 o 
  21   5   1    13791.45    14691.44    255.39 o 
  23   5   1     9498.02     9975.56    233.45 o 
  25   5   1      925.86      896.91    108.90 o 
  27   5   1      332.76      297.78    144.11 o 
  29   5   1      228.79      172.04    130.33 o 
 -30   6   1     8461.86     8131.16    479.42 o 
 -28   6   1     3296.82     2967.85    220.65 o 
 -26   6   1      526.86      601.75    107.91 o 
 -24   6   1    13358.48    13462.70    339.66 o 
 -22   6   1    12477.29    12464.15    203.93 o 
 -20   6   1    16811.34    17642.35    236.97 o 
 -18   6   1     3958.29     4177.41    111.91 o 
 -16   6   1     1874.89     2143.65     81.15 o 
 -14   6   1    26907.19    27133.83    260.01 o 
 -12   6   1    43842.26    40233.84    333.97 o 
 -10   6   1    75553.51    74767.84    632.07 o 
  -8   6   1    24000.33    24961.46    187.22 o 
  -6   6   1      979.42      946.61     31.55 o 
  -4   6   1    63703.43    58667.55    293.90 o 
  -2   6   1    41397.45    45188.39    206.78 o 
   0   6   1    78815.02    72018.09    314.08 o 
   2   6   1     3065.53     3265.74     32.12 o 
   4   6   1     4691.12     5209.49     46.78 o 
   6   6   1    53384.07    51037.36    333.88 o 
   8   6   1    62969.89    61132.62    998.93 o 
  10   6   1     4113.95     2883.95     57.30 o 
  12   6   1     2036.51     1782.58     62.69 o 
  14   6   1     3701.24     4063.62    118.97 o 
  16   6   1    26058.96    26300.09    322.58 o 
  18   6   1    20635.26    19572.23    306.07 o 
  20   6   1    14756.29    14480.66    229.91 o 
  22   6   1     5456.91     5492.00    161.89 o 
  24   6   1     1377.07     1320.67    175.79 o 
  26   6   1     3223.09     3276.01    152.56 o 
  28   6   1     2557.05     2629.87    306.50 o 
 -29   7   1     1649.67     1797.78    189.97 o 
 -27   7   1     6812.51     7007.57    349.34 o 
 -25   7   1     1949.10     2324.64    141.46 o 
 -23   7   1      206.70      112.31     70.78 o 
 -21   7   1       46.56       35.07     56.26 o 
 -19   7   1     5426.45     6039.19    141.08 o 
 -17   7   1    30251.48    30241.41    395.47 o 
 -15   7   1    19615.22    20995.25    207.54 o 
 -13   7   1       18.61       -3.94     39.10 o 
 -11   7   1      831.45     1030.66     74.68 o 
  -9   7   1    22536.66    21636.57    378.67 o 
  -7   7   1    79721.62    75039.80    513.97 o 
  -5   7   1    45620.74    44364.72    282.33 o 
  -3   7   1    16777.88    12567.47     73.55 o 
  -1   7   1    21858.23    24437.95    108.71 o 
   1   7   1      765.69      967.43     24.91 o 
   3   7   1    81609.90    82909.06    443.45 o 
   5   7   1    21120.75    21223.58    138.04 o 
   7   7   1       26.32       82.72     29.27 o 
   9   7   1     4745.71     5189.92     80.97 o 
  11   7   1    26097.51    24097.01    200.63 o 
  13   7   1    59439.73    58447.81    547.50 o 
  15   7   1     9931.95    10212.21    154.33 o 
  17   7   1    10135.25    10166.61    155.77 o 
  19   7   1        5.43       83.95     57.16 o 
  21   7   1     5068.60     5269.74    161.10 o 
  23   7   1     6315.80     6230.23    168.93 o 
  25   7   1     8192.96     8603.83    261.37 o 
  27   7   1     2059.32     2234.14    148.41 o 
  29   7   1      131.07      409.06    225.61 o 
 -28   8   1      426.80      530.61    136.95 o 
 -26   8   1      146.56      186.33     96.49 o 
 -24   8   1       44.52       94.85     75.66 o 
 -22   8   1     3513.75     3671.64    130.43 o 
 -20   8   1        1.58       15.37     56.99 o 
 -18   8   1        9.96      110.51     68.27 o 
 -16   8   1     2936.51     3259.23    112.81 o 
 -14   8   1     3745.35     4094.68    143.12 o 
 -12   8   1     4568.89     4676.64     85.98 o 
 -10   8   1     4926.19     5031.33    105.63 o 
  -8   8   1      431.51      509.93     36.24 o 
  -6   8   1       35.71      245.68     28.66 o 
  -4   8   1       33.43        2.79     15.18 o 
  -2   8   1    21954.93    22412.85    116.52 o 
   0   8   1     3968.90     4948.48     38.69 o 
   2   8   1     1185.23      753.23     24.66 o 
   4   8   1     3588.43     4464.24     46.40 o 
   6   8   1    11443.70    12912.89    183.53 o 
   8   8   1     3124.66     3183.08     64.91 o 
  10   8   1        9.08       11.14     34.57 o 
  12   8   1     8559.12     8631.68    119.17 o 
  14   8   1      305.11      363.03     86.37 o 
  16   8   1     3871.38     3993.29    128.71 o 
  18   8   1       30.87       38.04     52.40 o 
  20   8   1     5186.00     5163.74    138.42 o 
  22   8   1     5493.08     5630.54    185.26 o 
  24   8   1      163.34       76.01     80.53 o 
  26   8   1       27.22       56.96     90.13 o 
  28   8   1     1092.68      850.58    128.66 o 
 -29   9   1     2035.48     1929.83    232.17 o 
 -27   9   1      409.52      519.56    130.84 o 
 -25   9   1      124.35      188.13    131.40 o 
 -23   9   1      511.97      353.03    103.16 o 
 -21   9   1     1842.77     1797.73    126.32 o 
 -19   9   1    19582.91    20104.84    496.86 o 
 -17   9   1     9713.75     9311.17    177.67 o 
 -15   9   1     7602.16     8132.03    145.70 o 
 -13   9   1    17108.24    16771.02    186.74 o 
 -11   9   1       54.90      129.19     44.72 o 
  -9   9   1    19465.56    21993.44    168.18 o 
  -7   9   1     7693.48     7396.33     72.43 o 
  -5   9   1    10526.53    10647.47     77.04 o 
  -3   9   1    10738.72    11882.44     81.09 o 
  -1   9   1    10620.99    10866.49     65.05 o 
   1   9   1     2136.99     1844.53     30.77 o 
   3   9   1    31783.51    31465.60    189.51 o 
   5   9   1    33339.90    33778.86    187.65 o 
   7   9   1    11987.08    12083.10     99.14 o 
   9   9   1     1328.56     1501.40     68.62 o 
  11   9   1     6789.38     7241.17    164.28 o 
  13   9   1    34419.18    35056.68    488.16 o 
  15   9   1    22056.81    22586.23    244.61 o 
  17   9   1     3504.98     3300.99    107.47 o 
  19   9   1      778.98      705.20    161.43 o 
  21   9   1     2525.65     2605.04    274.61 o 
  23   9   1     9104.66     9692.87    275.87 o 
  25   9   1     2270.36     2648.56    239.31 o 
  27   9   1      189.58      186.02    119.22 o 
 -28  10   1       15.73      -20.34     97.09 o 
 -26  10   1     4200.58     4449.23    229.81 o 
 -24  10   1    12585.50    12345.05    312.05 o 
 -22  10   1     3518.53     4502.11    152.44 o 
 -20  10   1     8362.00     8416.31    227.49 o 
 -18  10   1     4334.34     4414.48    117.70 o 
 -16  10   1      416.57      635.03     71.68 o 
 -14  10   1    16331.85    16088.58    183.07 o 
 -12  10   1    31027.24    31507.60    269.57 o 
 -10  10   1    24442.27    22757.16    199.56 o 
  -8  10   1    18885.20    19731.86    151.91 o 
  -6  10   1     5483.10     5525.94     92.82 o 
  -4  10   1    28345.00    27906.20    171.45 o 
  -2  10   1    29018.53    27862.47    157.75 o 
   0  10   1    26077.29    24052.88    132.98 o 
   2  10   1     2838.03     3029.39     43.71 o 
   4  10   1      832.11      773.38     38.69 o 
   6  10   1    27311.31    26830.36    165.66 o 
   8  10   1    60486.28    60747.00    641.52 o 
  10  10   1    24015.83    23466.65    234.19 o 
  12  10   1      294.98      304.93     53.35 o 
  14  10   1     2193.77     2378.98     86.59 o 
  16  10   1     2210.61     1982.52     98.68 o 
  18  10   1    19923.89    21013.23    274.80 o 
  20  10   1     8290.51     7736.60    205.70 o 
  22  10   1     3084.89     2983.03    137.21 o 
  24  10   1       75.48       19.76     74.36 o 
  26  10   1     1537.95     1567.55    163.12 o 
 -27  11   1     4912.22     5278.31    211.75 o 
 -25  11   1     2979.05     3143.05    155.45 o 
 -23  11   1        4.76       53.80     71.78 o 
 -21  11   1       13.71       -0.59     63.78 o 
 -19  11   1      363.94      308.29     85.29 o 
 -17  11   1     9737.25    10828.34    190.39 o 
 -15  11   1    22175.41    21516.13    265.96 o 
 -13  11   1    12730.08    13588.77    199.63 o 
 -11  11   1      150.41      273.33     42.20 o 
  -9  11   1    51976.51    52883.73    379.51 o 
  -7  11   1    15615.97    15633.07    136.48 o 
  -5  11   1    16970.67    15106.88    146.44 o 
  -3  11   1     3659.72     4137.26     49.50 o 
  -1  11   1        4.69      154.93     41.49 o 
   1  11   1    21191.05    20541.86    125.92 o 
   3  11   1    30995.63    32374.66    196.90 o 
   5  11   1    30412.06    30733.64    182.78 o 
   7  11   1        9.28       27.82     23.94 o 
   9  11   1    10439.02    11269.96    113.11 o 
  11  11   1     6872.94     6849.54     97.19 o 
  13  11   1    27381.01    27467.38    456.68 o 
  15  11   1    28268.64    28829.54    311.91 o 
  17  11   1       72.93      112.14     59.76 o 
  19  11   1     2232.25     2140.46    111.69 o 
  21  11   1     3137.69     3516.65    154.17 o 
  23  11   1     4836.60     5216.64    173.66 o 
  25  11   1     2904.42     2922.37    186.01 o 
 -26  12   1       40.23      -77.85     89.38 o 
 -24  12   1      342.43      240.77     91.41 o 
 -22  12   1      248.15      319.48     93.61 o 
 -20  12   1      538.27      471.14     80.35 o 
 -18  12   1      929.03      959.53     91.43 o 
 -16  12   1       50.58      119.07     49.07 o 
 -14  12   1     2389.01     2340.36     77.06 o 
 -12  12   1     4601.78     4421.00    100.02 o 
 -10  12   1    10385.01    10847.78    111.51 o 
  -8  12   1     7127.84     7211.09     86.69 o 
  -6  12   1      436.83      541.68     37.94 o 
  -4  12   1     5488.06     6037.22     83.61 o 
  -2  12   1     1730.88     1844.81     44.97 o 
   0  12   1    11152.94    12235.28    102.08 o 
   2  12   1      953.51     1047.49     41.32 o 
   4  12   1     1425.87     1486.81     48.49 o 
   6  12   1     1858.02     2066.17     48.35 o 
   8  12   1     3557.65     3724.22     69.11 o 
  10  12   1     5273.84     5511.05     93.28 o 
  12  12   1      340.18      251.96     51.78 o 
  14  12   1      740.17      901.08     95.39 o 
  16  12   1      591.88      525.96     81.26 o 
  18  12   1       33.46      -44.57     96.75 o 
  20  12   1     3645.97     3901.17    158.15 o 
  22  12   1     1767.05     2033.85    130.60 o 
  24  12   1      154.54      168.19    111.75 o 
  26  12   1      233.16       86.47     95.19 o 
 -25  13   1     1099.48     1088.44    135.29 o 
 -23  13   1     2999.03     2817.26    171.36 o 
 -21  13   1       59.47       96.39     72.99 o 
 -19  13   1     5655.16     5752.01    155.52 o 
 -17  13   1     5994.53     6297.34    146.85 o 
 -15  13   1    12553.26    12705.18    158.97 o 
 -13  13   1      119.84      154.09     54.62 o 
 -11  13   1      380.67      647.79     51.56 o 
  -9  13   1      614.14      624.21     43.48 o 
  -7  13   1    11595.80    13070.85    150.04 o 
  -5  13   1    16692.43    15215.52    123.60 o 
  -3  13   1     1018.05     1229.62     40.90 o 
  -1  13   1      278.50      189.81     27.53 o 
   1  13   1     3810.43     3684.76     55.83 o 
   3  13   1     6984.35     7879.47     86.22 o 
   5  13   1    21708.97    21892.78    176.30 o 
   7  13   1     8614.50     8918.04    101.94 o 
   9  13   1       14.67       44.77     33.39 o 
  11  13   1      773.26      892.93     56.12 o 
  13  13   1      529.02      517.64     60.93 o 
  15  13   1     1158.66     1168.43     78.47 o 
  17  13   1     2813.56     2873.84    122.96 o 
  19  13   1      883.00      665.98     92.28 o 
  21  13   1     6524.37     6962.57    225.94 o 
  23  13   1     4558.19     4350.54    189.13 o 
  25  13   1      567.09      592.18    128.09 o 
 -24  14   1     7572.50     7383.06    204.67 o 
 -22  14   1     5988.66     6439.59    171.53 o 
 -20  14   1    11167.15    11146.31    230.97 o 
 -18  14   1      171.35      200.74     66.54 o 
 -16  14   1      229.67      246.41     65.19 o 
 -14  14   1     2162.17     2058.61    149.05 o 
 -12  14   1    25388.80    25397.89    210.46 o 
 -10  14   1    36436.41    37139.15    278.22 o 
  -8  14   1    19416.10    19542.65    166.01 o 
  -6  14   1     6517.19     6349.68     83.61 o 
  -4  14   1    14434.93    14886.04    140.44 o 
  -2  14   1    33053.73    33598.31    268.74 o 
   0  14   1    19960.41    21420.84    213.18 o 
   2  14   1     7001.95     7373.85     93.76 o 
   4  14   1      156.21      264.84     42.98 o 
   6  14   1    31799.06    31439.38    267.59 o 
   8  14   1    19821.18    20172.85    169.53 o 
  10  14   1     3804.41     3760.33     78.62 o 
  12  14   1     3747.80     3656.44     91.91 o 
  14  14   1     3754.10     4083.48     98.62 o 
  16  14   1     2468.38     2218.69     96.90 o 
  18  14   1    12390.37    13313.74    205.14 o 
  20  14   1     3622.10     3349.97    157.32 o 
  22  14   1      131.72      214.25     91.55 o 
  24  14   1      879.53      939.27    140.78 o 
 -23  15   1      168.80      248.69     83.94 o 
 -21  15   1     2962.55     3317.41    141.58 o 
 -19  15   1     8277.30     8323.63    160.50 o 
 -17  15   1    12112.37    12369.75    187.60 o 
 -15  15   1     8951.07     9379.95    154.43 o 
 -13  15   1     3192.60     3262.94     89.73 o 
 -11  15   1       57.03       64.15     44.47 o 
  -9  15   1    25087.20    26128.35    243.47 o 
  -7  15   1    34656.43    33696.25    283.67 o 
  -5  15   1    11456.25    12310.67    129.50 o 
  -3  15   1      775.41      777.46     48.90 o 
  -1  15   1     1949.91     2064.52     61.44 o 
   1  15   1    34572.71    35929.26    254.40 o 
   3  15   1    36694.16    35992.67    279.16 o 
   5  15   1     9985.14    10491.46    125.84 o 
   7  15   1      738.62      993.14     52.82 o 
   9  15   1    11520.04    12078.87    129.91 o 
  11  15   1    11679.92    11955.38    153.71 o 
  13  15   1     9331.29     9920.02    128.92 o 
  15  15   1     7281.67     7171.90    130.93 o 
  17  15   1      982.69     1253.20     85.87 o 
  19  15   1      498.30      329.08     92.63 o 
  21  15   1      343.03      357.98     85.46 o 
  23  15   1     6515.81     6552.68    181.35 o 
 -22  16   1     1097.04      977.85    108.48 o 
 -20  16   1     1557.53     1733.54    121.52 o 
 -18  16   1     1954.82     1688.75    101.41 o 
 -16  16   1       51.69       77.16     54.47 o 
 -14  16   1      771.66      726.33     71.48 o 
 -12  16   1     5237.96     5301.62    101.45 o 
 -10  16   1     1409.49     1517.47     64.54 o 
  -8  16   1       30.73       24.92     33.84 o 
  -6  16   1      354.95      573.01     70.71 o 
  -4  16   1     5109.49     5054.27     79.39 o 
  -2  16   1    17727.25    16752.24    206.19 o 
   0  16   1    13496.93    13898.64    135.25 o 
   2  16   1     7615.18     7640.60    101.76 o 
   4  16   1      308.08      371.18     48.79 o 
   6  16   1    12892.43    13431.94    158.58 o 
   8  16   1    17913.56    18095.06    173.38 o 
  10  16   1     4648.85     4932.27    108.20 o 
  12  16   1     1907.27     1877.80     71.54 o 
  14  16   1      702.94      785.45     65.80 o 
  16  16   1       15.64       66.64     57.48 o 
  18  16   1      293.90      207.51     73.36 o 
  20  16   1      132.51      263.50     81.55 o 
  22  16   1      532.27      464.50    101.20 o 
 -21  17   1       62.22       -5.96     57.38 o 
 -19  17   1     2552.40     2782.84    106.43 o 
 -17  17   1     1272.47     1294.04     94.04 o 
 -15  17   1     1302.58     1335.12     89.39 o 
 -13  17   1       97.71      109.41     46.80 o 
 -11  17   1      650.53      467.74     59.87 o 
  -9  17   1     4524.31     4551.33     86.82 o 
  -7  17   1    11966.77    12577.75    158.82 o 
  -5  17   1     3257.37     3499.82    103.58 o 
  -3  17   1     3652.95     3712.11     79.69 o 
  -1  17   1      118.36      191.61     44.09 o 
   1  17   1     7173.70     6880.62    106.36 o 
   3  17   1    10181.75    10044.75    133.44 o 
   5  17   1     8768.24     8529.16    123.09 o 
   7  17   1        5.95       38.87     44.40 o 
   9  17   1        4.41       -1.20     37.45 o 
  11  17   1      484.01      564.11     60.12 o 
  13  17   1       79.36       81.59     47.53 o 
  15  17   1       39.82       96.39     58.94 o 
  17  17   1     3206.65     3147.01    109.20 o 
  19  17   1      459.09      414.38     87.12 o 
 -20  18   1     6278.44     6092.26    194.59 o 
 -18  18   1     1135.59     1275.64    105.10 o 
 -16  18   1      212.99      260.26     70.71 o 
 -14  18   1     2385.25     2372.83     98.91 o 
 -12  18   1    10276.08    10476.61    151.83 o 
 -10  18   1    11673.69    11499.65    145.10 o 
  -8  18   1     5469.40     5745.75    102.06 o 
  -6  18   1        5.76       25.66     40.74 o 
  -4  18   1    10801.45    11617.01    135.18 o 
  -2  18   1    14866.05    15267.61    232.97 o 
   0  18   1    13587.61    13686.04    182.31 o 
   2  18   1     7658.61     7708.16    120.74 o 
   4  18   1      496.38      568.47     60.20 o 
   6  18   1     8521.31     8269.39    123.72 o 
   8  18   1    12222.39    13013.71    174.57 o 
  10  18   1     7850.42     7710.77    114.08 o 
  12  18   1      361.10      406.55     57.57 o 
  14  18   1     1457.92     1511.54     78.31 o 
  16  18   1     3473.17     3364.94    106.10 o 
  18  18   1    10039.00     9632.00    229.01 o 
 -19  19   1     8380.45     8013.16    171.28 o 
 -17  19   1    11148.73    11196.77    201.48 o 
 -15  19   1    13505.87    13273.31    178.78 o 
 -13  19   1     4739.21     4905.41    122.72 o 
 -11  19   1       62.92       60.81     46.48 o 
  -9  19   1     5692.05     6113.19    124.05 o 
  -7  19   1    13307.01    13690.60    160.13 o 
  -5  19   1     8293.03     8611.42    118.35 o 
  -3  19   1     1792.95     2033.66     86.20 o 
  -1  19   1     1607.77     1599.30     79.39 o 
   1  19   1     7682.44     7915.29    188.83 o 
   3  19   1     6493.80     6634.87    109.34 o 
   5  19   1     7503.89     7594.85    109.03 o 
   7  19   1     4619.45     4579.58     94.96 o 
   9  19   1       49.29       57.94     44.83 o 
  11  19   1     5828.94     5852.30    151.44 o 
  13  19   1     5092.49     5493.61    125.99 o 
  15  19   1     3096.08     3064.41    155.26 o 
  17  19   1     1165.65     1113.67     93.24 o 
 -16  20   1       52.06       45.63     56.12 o 
 -14  20   1      166.68      227.59     59.65 o 
 -12  20   1      737.77      749.96     84.83 o 
 -10  20   1     2250.85     2409.95     97.11 o 
  -8  20   1       38.22       27.05     41.92 o 
  -6  20   1       93.76      118.39     50.80 o 
  -4  20   1      533.20      512.19     65.18 o 
  -2  20   1     2637.22     2642.10    146.45 o 
   0  20   1     5268.85     5447.46    195.41 o 
   2  20   1      632.48      739.97     72.50 o 
   4  20   1      840.89      977.73     67.30 o 
   6  20   1     5966.86     6146.59    178.76 o 
   8  20   1     3909.31     3955.79     98.29 o 
  10  20   1     1731.90     1697.14     75.00 o 
  12  20   1     1538.32     1403.40     85.77 o 
  14  20   1       84.57       65.49     67.07 o 
 -13  21   1       44.27       38.86     50.27 o 
 -11  21   1       33.67       25.02     46.98 o 
  -9  21   1       87.24       12.22     47.36 o 
  -7  21   1      728.96      708.73     66.55 o 
  -5  21   1     1111.29     1216.60     82.54 o 
  -3  21   1      431.10      533.40     83.72 o 
  -1  21   1       89.54      139.11     63.30 o 
   1  21   1      178.94      199.69     71.45 o 
   3  21   1      842.48      899.29     80.68 o 
   5  21   1     2053.52     2118.20     74.78 o 
   7  21   1      217.17      239.19     57.05 o 
   9  21   1      674.77      731.91     71.49 o 
  11  21   1      163.96      146.42     92.81 o 
  13  21   1      701.48      562.68    101.62 o 
 -10  22   1     5629.17     5291.37    122.53 o 
  -8  22   1     2075.85     1760.90     92.53 o 
  -6  22   1      100.08       99.28     59.97 o 
  -4  22   1     2777.13     2823.27    177.25 o 
  -2  22   1      669.11      649.13    112.55 o 
   0  22   1     1439.17     1328.11    123.07 o 
   2  22   1     1066.67      797.90     82.09 o 
   4  22   1      148.19      191.09     78.30 o 
   6  22   1     2332.09     1977.15    113.36 o 
   8  22   1     4213.28     4248.02    176.46 o 
  10  22   1     4197.00     4344.15    241.72 o 
  -7  23   1     9701.09     9391.86    417.38 o 
  -5  23   1     6808.58     6240.17    161.22 o 
  -3  23   1     1312.97     1170.10    135.85 o 
  -1  23   1     1119.93     1141.28    130.45 o 
   1  23   1     6792.24     7049.14    359.22 o 
   3  23   1     8555.45     8053.48    363.99 o 
   5  23   1    10035.36     9830.62    230.63 o 
 -30   0   2     5844.80     5066.69    273.12 o 
 -28   0   2       61.13       66.63    113.74 o 
 -26   0   2     8004.06     7004.75    786.06 o 
 -24   0   2    33654.56    32503.45    537.17 o 
 -22   0   2     4219.32     4061.67    177.77 o 
 -20   0   2     4748.95     5252.11    171.81 o 
 -18   0   2     1625.48     1926.49    172.60 o 
 -16   0   2      432.01      329.01     66.56 o 
 -14   0   2    34821.53    32297.26   1193.39 o 
 -12   0   2    15970.80    11550.92   1290.05 o 
 -10   0   2   105938.39   116307.46   1306.81 o 
  -8   0   2    32416.96    40576.76    350.13 o 
  -6   0   2       37.73     1577.87     53.26 o 
   2   0   2    13310.73     9661.44     72.49 o 
   4   0   2   324006.00   302502.06   3332.74 o 
   6   0   2  1075071.25   903983.56  13714.29 o 
   8   0   2    19393.40    18443.48    441.85 o 
  10   0   2    18372.01    17778.49    209.64 o 
  12   0   2     7474.46     9897.01    397.47 o 
  14   0   2    51916.34    52594.14    705.19 o 
  16   0   2    18111.07    17913.22    325.92 o 
  18   0   2     1142.48      846.00    106.42 o 
  20   0   2     5357.01     6336.23    255.34 o 
  22   0   2     8016.41     8080.96    428.04 o 
  24   0   2     1198.17     1363.04    165.94 o 
  26   0   2       23.56      108.85    127.23 o 
  28   0   2     9028.36     8318.23    453.69 o 
 -31   1   2      669.40      735.46    146.07 o 
 -29   1   2     2732.99     2856.25    219.89 o 
 -27   1   2     3085.95     3359.43    150.45 o 
 -25   1   2     1226.22     1153.28    107.37 o 
 -23   1   2       58.19        1.88     63.25 o 
 -21   1   2     9514.12     9159.46    174.81 o 
 -19   1   2    25988.36    25920.41    266.76 o 
 -17   1   2    19145.87    19954.32    201.19 o 
 -15   1   2     4574.66     4604.95     83.71 o 
 -13   1   2    34178.52    37983.79    277.96 o 
 -11   1   2    16526.90    14020.64    120.19 o 
  -9   1   2    15705.46    14811.50    107.64 o 
  -7   1   2    79212.17    69556.45    424.83 o 
  -5   1   2    20317.62    22582.84    124.74 o 
   3   1   2    20648.75    18755.24    493.77 o 
   5   1   2   232313.36   222171.13   4805.43 o 
   7   1   2    86785.97    88445.98    592.31 o 
   9   1   2    54530.50    52073.44    357.05 o 
  11   1   2    62045.65    58809.27    457.60 o 
  13   1   2    23925.18    22873.18    219.07 o 
  15   1   2    12526.24    12629.36    156.66 o 
  17   1   2        0.27       25.41     47.12 o 
  19   1   2     9914.98    10386.12    183.13 o 
  21   1   2      859.12      703.79     88.19 o 
  23   1   2     9160.27     8749.98    233.75 o 
  25   1   2     4088.48     4404.01    164.38 o 
  27   1   2       80.01      -18.06    107.67 o 
  29   1   2      879.79      993.06    138.68 o 
 -32   2   2       99.44       78.83    104.23 o 
 -30   2   2      608.49      587.20    170.03 o 
 -28   2   2      111.01       49.99     80.29 o 
 -26   2   2      606.34      476.67     99.91 o 
 -24   2   2      223.40      194.52     75.75 o 
 -22   2   2     2137.73     2055.02    111.36 o 
 -20   2   2     4291.67     3922.79    113.27 o 
 -18   2   2        0.04      -16.83     46.81 o 
 -16   2   2     3111.87     2736.41     84.02 o 
 -14   2   2     9654.55    12438.93    145.20 o 
 -12   2   2     3975.60     5200.49     69.79 o 
 -10   2   2    15713.52    18819.66    135.50 o 
  -8   2   2    83939.95    92046.16    601.53 o 
  -6   2   2    95402.72    80382.41    484.50 o 
  -4   2   2    17034.49    24345.30    168.07 o 
   2   2   2    74980.63    75486.06    709.22 o 
   4   2   2    82441.99    79879.59    514.19 o 
   6   2   2      314.47      666.79     32.98 o 
   8   2   2    44962.05    50919.04    347.80 o 
  10   2   2      782.18      623.05     41.23 o 
  12   2   2      964.86      825.73     55.23 o 
  14   2   2     1011.86     1061.04     73.43 o 
  16   2   2        1.95        7.92     46.33 o 
  18   2   2     1012.91     1411.20     85.15 o 
  20   2   2     1019.44      759.27    108.95 o 
  22   2   2     1334.13     1139.98    103.69 o 
  24   2   2       92.31      125.90     95.52 o 
  26   2   2      176.43       10.84    108.13 o 
  28   2   2      176.25      215.74    114.80 o 
 -31   3   2     1091.46     1082.93    309.69 o 
 -29   3   2     2300.17     2326.53    147.40 o 
 -27   3   2      848.49      878.24    139.29 o 
 -25   3   2     1104.73     1069.85    105.58 o 
 -23   3   2      650.63      502.93    103.81 o 
 -21   3   2     2492.69     2550.59    141.06 o 
 -19   3   2    52632.60    53671.25    480.86 o 
 -17   3   2     8693.67     7956.46    130.18 o 
 -15   3   2    10629.79    11789.14    131.80 o 
 -13   3   2     4117.61     4365.45     70.52 o 
 -11   3   2    18092.95    15068.62    128.87 o 
  -9   3   2    48461.07    51499.71    345.58 o 
  -7   3   2    58161.55    52678.95    318.91 o 
  -5   3   2   111999.50   109867.34   1004.82 o 
  -3   3   2     9819.77     8455.41     39.97 o 
  -1   3   2      992.54     1009.43     15.85 o 
   1   3   2    15268.09    13350.09     64.18 o 
   3   3   2    16098.37    14033.18     91.97 o 
   5   3   2    38474.34    34825.99    487.43 o 
   7   3   2      418.55      811.80     32.20 o 
   9   3   2      183.05       66.81     29.10 o 
  11   3   2    40376.50    41655.50    314.47 o 
  13   3   2    11622.01    11910.30    145.86 o 
  15   3   2     5160.16     4586.34     99.70 o 
  17   3   2     2521.03     2812.13    104.11 o 
  19   3   2     7484.31     7646.62    152.14 o 
  21   3   2     3076.77     3136.95    132.68 o 
  23   3   2     4048.00     4094.86    163.05 o 
  25   3   2     2274.70     2525.23    148.68 o 
  27   3   2        1.73       99.20    104.69 o 
  29   3   2     1595.93     1394.75    197.20 o 
 -30   4   2      576.91      759.22    140.14 o 
 -28   4   2      138.29       86.79    185.42 o 
 -26   4   2     4503.94     4184.37    154.27 o 
 -24   4   2     6315.46     6631.26    174.02 o 
 -22   4   2    10300.58     9581.62    173.70 o 
 -20   4   2     6936.75     6975.66    138.49 o 
 -18   4   2      227.41      305.17     61.22 o 
 -16   4   2    22330.78    21726.92    218.37 o 
 -14   4   2    68563.91    66091.32   1030.34 o 
 -12   4   2    32781.77    29413.70    228.35 o 
 -10   4   2    31681.49    34154.50    751.03 o 
  -8   4   2      283.53      309.20     33.26 o 
  -6   4   2      144.96      434.65     31.21 o 
  -4   4   2    21041.89    20822.44    118.39 o 
  -2   4   2   715046.38   623268.56   8194.74 o 
   0   4   2    16684.84    14122.41     66.56 o 
   2   4   2    43882.47    45946.65    242.61 o 
   4   4   2     5260.27     4086.88     35.64 o 
   6   4   2   219510.58   220232.55   1692.86 o 
   8   4   2    75827.27    70757.30    490.37 o 
  10   4   2      386.12      384.76     37.17 o 
  12   4   2      390.92      408.43     45.37 o 
  14   4   2    15210.26    13830.19    158.10 o 
  16   4   2    17561.61    18079.34    218.32 o 
  18   4   2    20053.74    20500.03    271.24 o 
  20   4   2    14690.99    14944.39    220.66 o 
  22   4   2     2433.58     2316.63    121.00 o 
  24   4   2     5514.15     5527.45    180.75 o 
  26   4   2     3226.35     3264.16    189.48 o 
  28   4   2     3590.05     3610.52    249.96 o 
 -31   5   2     1108.46      932.72    165.58 o 
 -29   5   2      580.52      649.46    139.16 o 
 -27   5   2     4483.27     5002.88    171.30 o 
 -25   5   2     1877.66     1932.77    129.44 o 
 -23   5   2      760.91      645.27     85.40 o 
 -21   5   2      518.88      501.67     74.80 o 
 -19   5   2     6855.70     6465.15    190.76 o 
 -17   5   2    30097.32    30699.44    281.28 o 
 -15   5   2     6757.28     6249.55     99.89 o 
 -13   5   2       66.56       37.10     34.33 o 
 -11   5   2    13655.39    12516.80    126.93 o 
  -9   5   2    62752.18    58882.45    451.89 o 
  -7   5   2    32243.85    30529.08    645.78 o 
  -5   5   2       29.19       39.23     16.70 o 
  -3   5   2    76136.59    86047.51    399.50 o 
  -1   5   2   128879.79   127615.16    583.76 o 
   1   5   2       53.72       99.52     17.79 o 
   3   5   2       63.09       85.71     15.82 o 
   5   5   2     2634.75     3253.90     39.34 o 
   7   5   2    22630.34    22641.44    157.92 o 
   9   5   2    27487.34    27487.47    212.79 o 
  11   5   2   103360.48   104939.72    798.00 o 
  13   5   2    46171.39    46324.42    387.88 o 
  15   5   2    16377.50    15937.94    290.62 o 
  17   5   2       27.93       75.80     57.06 o 
  19   5   2    15757.34    15557.76    290.41 o 
  21   5   2     8063.53     9011.12    200.32 o 
  23   5   2     4833.61     4432.42    160.87 o 
  25   5   2     1488.90     1953.66    142.72 o 
  27   5   2      757.84      782.70    121.13 o 
  29   5   2     1377.60     1277.67    235.31 o 
 -30   6   2      121.36       94.85    119.89 o 
 -28   6   2      392.89      179.57    114.51 o 
 -26   6   2      387.47      260.10    110.36 o 
 -24   6   2       56.50      112.47     71.23 o 
 -22   6   2      595.25      710.44     82.13 o 
 -20   6   2      166.44       86.70     63.13 o 
 -18   6   2     4908.23     4256.80    115.32 o 
 -16   6   2       14.77       84.66     44.52 o 
 -14   6   2     2289.36     3154.35     79.43 o 
 -12   6   2     2728.28     3372.28     87.64 o 
 -10   6   2    13717.57    13152.24    133.49 o 
  -8   6   2    28425.58    29888.07    291.55 o 
  -6   6   2      543.43     1767.37     82.00 o 
  -4   6   2     3802.76     2392.97     29.40 o 
  -2   6   2    28162.33    34316.24    147.73 o 
   0   6   2    15010.96    17622.48     91.88 o 
   2   6   2    12536.13    15701.06     98.80 o 
   4   6   2      163.99       98.87     18.50 o 
   6   6   2    22454.03    20425.06    156.44 o 
   8   6   2    10171.79     9772.44     83.55 o 
  10   6   2    32975.86    36287.80    387.21 o 
  12   6   2      905.69     1029.88     54.44 o 
  14   6   2     9249.15     9140.00    129.62 o 
  16   6   2     7464.51     7613.58    200.15 o 
  18   6   2     2601.98     2567.60    151.47 o 
  20   6   2     3574.02     3721.82    153.74 o 
  22   6   2      214.21      342.54     84.51 o 
  24   6   2      105.74      152.66     82.76 o 
  26   6   2        0.56       -2.93    113.97 o 
  28   6   2       23.15      -76.72     93.86 o 
 -29   7   2      835.18      823.56    122.49 o 
 -27   7   2     6255.90     6123.73    223.01 o 
 -25   7   2     2528.04     2892.22    136.29 o 
 -23   7   2      160.42      191.58     80.57 o 
 -21   7   2     2520.72     2830.39    118.17 o 
 -19   7   2    16700.97    16673.35    233.07 o 
 -17   7   2      139.85       97.93     47.68 o 
 -15   7   2    14397.54    15467.89    240.56 o 
 -13   7   2    10092.31    11278.74    146.72 o 
 -11   7   2      464.13      267.51     42.54 o 
  -9   7   2    25718.96    27201.13    200.50 o 
  -7   7   2     2583.80     1864.84     83.42 o 
  -5   7   2    23985.98    23120.66    127.18 o 
  -3   7   2     3271.36     4084.26     35.29 o 
  -1   7   2     2002.09     4563.10     49.08 o 
   1   7   2   123668.18   133987.56    767.99 o 
   3   7   2   175864.59   174078.02   1127.15 o 
   5   7   2    41591.28    43981.03    300.16 o 
   7   7   2     5387.37     6411.08     87.93 o 
   9   7   2    14223.98    15054.91    119.35 o 
  11   7   2     4206.20     4718.63     96.20 o 
  13   7   2    16199.15    16887.04    176.71 o 
  15   7   2     3219.69     3304.81     92.21 o 
  17   7   2     1482.62     1592.28     84.03 o 
  19   7   2     8265.33     8022.25    184.80 o 
  21   7   2     5638.32     5335.99    150.65 o 
  23   7   2     3551.91     3974.65    148.17 o 
  25   7   2     1031.37     1146.38    120.15 o 
  27   7   2      170.01      157.96    103.36 o 
 -30   8   2     3478.32     3618.68    220.45 o 
 -28   8   2       82.85       43.43    132.99 o 
 -26   8   2     4507.76     5472.21    230.14 o 
 -24   8   2    12111.04    11470.33    255.26 o 
 -22   8   2     7650.18     7995.36    201.00 o 
 -20   8   2     3389.06     2759.09    144.07 o 
 -18   8   2     4862.93     4846.33    137.63 o 
 -16   8   2    23377.07    25147.44    364.64 o 
 -14   8   2    42146.59    40807.86    486.28 o 
 -12   8   2    30626.28    32147.02    254.54 o 
 -10   8   2    61588.61    58364.32    429.70 o 
  -8   8   2     5929.38     5644.25     88.25 o 
  -6   8   2   126554.65   133014.25    853.19 o 
  -4   8   2   122391.45   118937.39    624.42 o 
  -2   8   2   112627.98   119788.38    584.66 o 
   0   8   2    28508.69    26446.31    130.43 o 
   2   8   2     3429.41     3873.43     43.97 o 
   4   8   2    27763.82    27475.08    155.20 o 
   6   8   2    74509.04    71691.95    505.13 o 
   8   8   2    75587.71    72979.61    561.11 o 
  10   8   2    47837.21    46243.84    439.43 o 
  12   8   2     2820.57     2983.00     69.01 o 
  14   8   2    35118.72    35315.09    330.94 o 
  16   8   2    14965.50    15723.65    194.12 o 
  18   8   2     4981.06     5129.27    142.45 o 
  20   8   2    16399.58    16894.24    289.87 o 
  22   8   2     7479.18     6634.03    191.02 o 
  24   8   2      155.15       98.71     90.55 o 
  26   8   2     5843.86     5437.74    214.39 o 
  28   8   2     7778.04     7714.61    237.57 o 
 -29   9   2     1589.39     1315.00    168.06 o 
 -27   9   2     9383.60     8927.16    386.69 o 
 -25   9   2     1860.17     2541.99    185.09 o 
 -23   9   2      872.77     1067.21    121.62 o 
 -21   9   2     2806.54     3090.08    140.07 o 
 -19   9   2    16718.76    17327.35    384.85 o 
 -17   9   2     4226.90     4112.88    137.24 o 
 -15   9   2      414.98      431.23     53.79 o 
 -13   9   2      490.03      456.05     57.32 o 
 -11   9   2    34089.76    35158.50    297.29 o 
  -9   9   2   108077.16   107801.09    716.51 o 
  -7   9   2    89123.39    95593.13    622.25 o 
  -5   9   2     8883.07     7555.31     64.35 o 
  -3   9   2    13637.73    14785.80     87.67 o 
  -1   9   2     5702.69     6102.45     48.94 o 
   1   9   2      389.74     1376.81     32.94 o 
   3   9   2      751.92      507.14     25.92 o 
   5   9   2      930.13      756.91     42.66 o 
   7   9   2    18247.04    18878.82    390.30 o 
   9   9   2     3261.61     2832.96     65.51 o 
  11   9   2    80879.71    83083.99    767.87 o 
  13   9   2    47279.95    46536.01    431.62 o 
  15   9   2    11373.57    11720.62    179.29 o 
  17   9   2     1724.63     1746.05     89.57 o 
  19   9   2     4806.24     4666.06    151.98 o 
  21   9   2     3879.20     4026.34    138.28 o 
  23   9   2     2292.90     2621.13    137.52 o 
  25   9   2     2366.51     2618.89    144.37 o 
  27   9   2      137.43      159.31    104.04 o 
 -28  10   2      664.91      653.31    163.29 o 
 -26  10   2     2022.53     1939.87    177.75 o 
 -24  10   2       16.14       56.99     85.72 o 
 -22  10   2     1286.71     1036.90    177.85 o 
 -20  10   2      744.64      996.44     84.52 o 
 -18  10   2     1147.49     1289.45    104.21 o 
 -16  10   2     3859.34     3135.50    114.73 o 
 -14  10   2     3607.90     4147.80     90.42 o 
 -12  10   2     6431.23     6669.69     93.25 o 
 -10  10   2    20327.49    21650.56    172.68 o 
  -8  10   2      120.92       80.94     34.31 o 
  -6  10   2     4259.18     4602.85     58.51 o 
  -4  10   2       73.13      178.73     24.71 o 
  -2  10   2     9246.85     9203.62     68.35 o 
   0  10   2      383.49      390.74     31.55 o 
   2  10   2       63.98      147.06     28.81 o 
   4  10   2    18925.79    20084.09    128.62 o 
   6  10   2        8.46       56.54     25.63 o 
   8  10   2     4869.63     5363.82     80.31 o 
  10  10   2     8192.91     8987.12    120.05 o 
  12  10   2     4570.28     4694.62     99.33 o 
  14  10   2     3879.74     4472.38    116.73 o 
  16  10   2     6364.27     6657.92    137.57 o 
  18  10   2        5.30        4.44     59.98 o 
  20  10   2      384.41      430.03     88.34 o 
  22  10   2        0.54       35.32     73.25 o 
  24  10   2     2104.44     2043.33    169.88 o 
  26  10   2        2.23      -63.75     90.77 o 
 -27  11   2     4808.20     5586.07    199.30 o 
 -25  11   2      964.71     1157.07    116.54 o 
 -23  11   2      358.76      524.73     98.90 o 
 -21  11   2     8272.80     8434.76    185.41 o 
 -19  11   2     3199.55     3269.18    109.69 o 
 -17  11   2      960.09      893.25     71.95 o 
 -15  11   2     6619.25     7069.46    130.47 o 
 -13  11   2     4016.63     3865.04     96.57 o 
 -11  11   2    14623.67    15706.40    164.81 o 
  -9  11   2     7910.04     8549.40     96.08 o 
  -7  11   2    10382.40     9305.79     96.92 o 
  -5  11   2     2529.47     3102.51     51.27 o 
  -3  11   2     1754.65     1829.33     35.91 o 
  -1  11   2    12714.92    12283.52    104.14 o 
   1  11   2     7576.23     7909.28     71.07 o 
   3  11   2      899.49      837.93     34.18 o 
   5  11   2    13482.67    13368.18     99.40 o 
   7  11   2      526.16      487.35     38.50 o 
   9  11   2     2615.48     2380.00     91.44 o 
  11  11   2       14.82       54.83     44.75 o 
  13  11   2     3204.60     3418.73     97.27 o 
  15  11   2     5807.64     5935.75    177.38 o 
  17  11   2       78.94      133.36     62.77 o 
  19  11   2      957.74      935.35     96.61 o 
  21  11   2      190.81      231.92     89.95 o 
  23  11   2     3125.89     3327.82    258.80 o 
  25  11   2      497.07      508.25    154.81 o 
 -26  12   2     1996.36     2277.30    188.52 o 
 -24  12   2     9981.74    10637.92    262.51 o 
 -22  12   2     8492.38     8250.19    215.24 o 
 -20  12   2     7578.59     7734.55    169.90 o 
 -18  12   2      131.27      152.83     66.48 o 
 -16  12   2     2189.19     2304.50     79.54 o 
 -14  12   2     9933.02    10875.17    138.59 o 
 -12  12   2    22752.62    21575.24    228.27 o 
 -10  12   2     2158.84     2360.71     57.28 o 
  -8  12   2    22154.50    22682.88    179.68 o 
  -6  12   2    24545.53    23781.13    165.25 o 
  -4  12   2    66915.66    70630.24    397.39 o 
  -2  12   2    29279.22    29363.88    207.16 o 
   0  12   2     2707.26     2845.98     47.03 o 
   2  12   2      493.90      623.47     35.56 o 
   4  12   2     7878.36     7737.71     68.23 o 
   6  12   2    52058.17    53414.95    339.73 o 
   8  12   2    42959.80    43184.96    320.96 o 
  10  12   2     7998.34     7358.81    113.90 o 
  12  12   2      292.57      438.06     57.83 o 
  14  12   2     6289.94     6609.20    187.39 o 
  16  12   2     5945.74     5681.63    149.75 o 
  18  12   2     7501.62     8000.45    171.37 o 
  20  12   2     6776.17     6873.50    178.22 o 
  22  12   2      621.39      533.14    124.36 o 
  24  12   2     3416.79     3512.79    178.29 o 
 -27  13   2     3280.40     2702.51    240.87 o 
 -25  13   2     1784.58     1774.18    131.71 o 
 -23  13   2       13.54      -77.81     85.98 o 
 -21  13   2     4548.50     4674.50    143.37 o 
 -19  13   2    20507.33    21686.03    271.21 o 
 -17  13   2     3763.69     3826.13    127.85 o 
 -15  13   2     2961.78     2968.44     85.58 o 
 -13  13   2     6791.72     6987.75    106.15 o 
 -11  13   2       18.89       75.40     36.06 o 
  -9  13   2     4558.94     4281.75     76.63 o 
  -7  13   2    10945.18    11104.63    120.09 o 
  -5  13   2    13833.94    14525.57    130.97 o 
  -3  13   2      430.67      336.73     35.01 o 
  -1  13   2    36364.37    36371.04    260.04 o 
   1  13   2   123448.70   125784.40    842.89 o 
   3  13   2    69782.02    73077.66    462.80 o 
   5  13   2    28361.75    28420.06    194.86 o 
   7  13   2      287.13      286.99     39.77 o 
   9  13   2    14898.35    14793.30    177.78 o 
  11  13   2    24532.61    25184.68    244.02 o 
  13  13   2     5874.84     5996.99    122.58 o 
  15  13   2     4487.95     4833.26    108.22 o 
  17  13   2       20.84       22.24     70.47 o 
  19  13   2     5289.37     5561.95    183.59 o 
  21  13   2     7743.53     8348.69    206.28 o 
  23  13   2    14727.90    14375.85    368.13 o 
 -26  14   2     1318.50     1240.44    166.71 o 
 -24  14   2     3177.92     3819.51    160.73 o 
 -22  14   2     2249.14     2008.58    113.54 o 
 -20  14   2      529.95      449.53     80.14 o 
 -18  14   2     9390.31     9516.74    157.63 o 
 -16  14   2    19095.31    18314.09    422.42 o 
 -14  14   2     1652.93     1718.85     66.90 o 
 -12  14   2     1166.73     1359.41     58.99 o 
 -10  14   2     3104.48     2688.28     82.29 o 
  -8  14   2     7113.03     7536.50    108.28 o 
  -6  14   2     9630.54     9381.79    127.03 o 
  -4  14   2     7526.44     7306.02     83.51 o 
  -2  14   2    11016.53    11602.82    118.31 o 
   0  14   2     1432.12     1430.19     45.22 o 
   2  14   2     1473.41     1788.37     59.37 o 
   4  14   2      466.12      546.85     38.77 o 
   6  14   2     2859.64     3249.41     72.34 o 
   8  14   2     1047.93      930.22     53.84 o 
  10  14   2      848.94      758.76     48.98 o 
  12  14   2       48.40       74.18     43.03 o 
  14  14   2     1950.50     1597.03     79.81 o 
  16  14   2      148.15      272.79     64.57 o 
  18  14   2       98.59      122.01     64.10 o 
  20  14   2     6144.82     6293.01    197.08 o 
  22  14   2     1887.11     1823.57    184.63 o 
 -25  15   2     1451.07     1353.23    126.31 o 
 -23  15   2      204.63      309.50     93.67 o 
 -21  15   2      751.29      662.99     85.63 o 
 -19  15   2     2822.18     3078.63    125.56 o 
 -17  15   2     5161.15     5203.47    112.07 o 
 -15  15   2     7102.98     7189.77    128.79 o 
 -13  15   2       10.23       13.67     36.68 o 
 -11  15   2      740.92      775.97     56.10 o 
  -9  15   2      349.56      344.38     44.74 o 
  -7  15   2     4380.29     4046.57     92.37 o 
  -5  15   2       26.80       33.37     30.49 o 
  -3  15   2     1476.53     1694.14     50.27 o 
  -1  15   2     2210.88     2586.52     57.90 o 
   1  15   2    14133.03    14639.46    142.20 o 
   3  15   2    10668.28    11003.44    122.53 o 
   5  15   2       33.39       44.19     29.06 o 
   7  15   2      381.57      520.78     53.17 o 
   9  15   2      687.22      750.28     48.00 o 
  11  15   2      340.23      310.64     56.35 o 
  13  15   2      819.83      717.10     72.24 o 
  15  15   2     1386.31     1750.94     91.27 o 
  17  15   2       34.66       48.69     67.19 o 
  19  15   2     3341.12     3349.16    130.42 o 
  21  15   2     2981.56     3476.78    186.32 o 
 -24  16   2     6921.46     7213.50    244.36 o 
 -22  16   2     4949.23     4793.80    171.27 o 
 -20  16   2     2672.27     2715.35    113.50 o 
 -18  16   2      171.18      330.70     66.51 o 
 -16  16   2     5352.82     5525.19    122.68 o 
 -14  16   2     9517.16     9331.49    136.11 o 
 -12  16   2     4966.46     5222.03     98.66 o 
 -10  16   2      275.62      407.93     48.82 o 
  -8  16   2    13796.76    13695.49    189.67 o 
  -6  16   2    14038.83    14633.03    162.90 o 
  -4  16   2     4066.97     4606.97     75.17 o 
  -2  16   2    18242.16    18419.62    240.68 o 
   0  16   2    22347.81    22306.94    233.92 o 
   2  16   2      878.49      841.48     68.84 o 
   4  16   2    15609.14    14772.45    126.98 o 
   6  16   2    30068.84    30778.14    239.03 o 
   8  16   2     7437.01     8090.92    109.48 o 
  10  16   2     3441.58     3448.30     77.70 o 
  12  16   2     2640.61     2343.92     82.21 o 
  14  16   2     1417.66     1349.17     71.58 o 
  16  16   2    15363.07    15327.47    273.36 o 
  18  16   2    13045.90    13088.23    222.37 o 
  20  16   2      906.79      976.16    101.85 o 
 -21  17   2      953.59      728.49     88.54 o 
 -19  17   2     4952.80     5047.41    131.48 o 
 -17  17   2    10269.44    10025.84    160.38 o 
 -15  17   2     7868.28     8071.50    128.69 o 
 -13  17   2      486.82      500.27     58.97 o 
 -11  17   2    12870.49    12424.43    147.58 o 
  -9  17   2    15799.65    16261.56    177.42 o 
  -7  17   2    15676.53    15830.06    194.00 o 
  -5  17   2      179.14      218.13     44.35 o 
  -3  17   2     3743.25     3534.93     80.73 o 
  -1  17   2    14889.76    15342.82    144.12 o 
   1  17   2    26303.59    26899.78    265.80 o 
   3  17   2    22296.93    22782.46    227.45 o 
   5  17   2     7846.83     7855.12     92.83 o 
   7  17   2     1676.85     1667.35     62.92 o 
   9  17   2     2993.40     3183.35     75.48 o 
  11  17   2    15985.38    16504.19    249.80 o 
  13  17   2    16929.84    17821.40    467.83 o 
  15  17   2     5943.54     5499.60    161.29 o 
  17  17   2       35.61       22.62     57.36 o 
  19  17   2     3537.77     3556.20    156.38 o 
 -20  18   2     1421.89     1563.27    109.83 o 
 -18  18   2      131.10       85.70     59.10 o 
 -16  18   2      702.10      628.64     75.50 o 
 -14  18   2      498.00      320.20     60.80 o 
 -12  18   2     3067.78     2742.84    100.27 o 
 -10  18   2        8.78       40.44     59.64 o 
  -8  18   2        3.28       42.13     42.73 o 
  -6  18   2       13.15      -11.73     36.87 o 
  -4  18   2     2848.80     2931.07     84.59 o 
  -2  18   2      203.30      285.30     47.23 o 
   0  18   2     1510.59     1518.68    103.11 o 
   2  18   2      762.54      641.47     51.91 o 
   4  18   2      594.63      632.10     47.46 o 
   6  18   2      430.86      433.82     46.14 o 
   8  18   2      860.32      854.58     68.37 o 
  10  18   2       16.11       34.94     42.17 o 
  12  18   2       33.18       -3.89     38.43 o 
  14  18   2     1969.09     1524.90     96.43 o 
  16  18   2     4003.63     4117.35    159.62 o 
  18  18   2     1359.77     1282.10     99.61 o 
 -19  19   2      439.52      203.82    102.18 o 
 -17  19   2      285.73      197.06     72.97 o 
 -15  19   2     1035.43      993.40     95.27 o 
 -13  19   2        4.02       37.74     45.99 o 
 -11  19   2     2148.00     1892.42     90.57 o 
  -9  19   2     1182.21     1501.53     86.02 o 
  -7  19   2      539.26      732.80     72.64 o 
  -5  19   2     3179.95     3304.42     93.78 o 
  -3  19   2       81.21       90.00     46.98 o 
  -1  19   2      257.90      221.40     63.79 o 
   1  19   2      437.06      321.13     55.52 o 
   3  19   2     1981.15     1579.43     73.81 o 
   5  19   2      353.99      287.20     46.73 o 
   7  19   2       58.56       46.97     38.41 o 
   9  19   2      413.17      443.46     60.60 o 
  11  19   2     2463.36     2529.55     92.96 o 
  13  19   2     2459.54     2508.52    146.58 o 
  15  19   2     2292.00     2216.49    122.83 o 
  17  19   2      434.40      286.55    106.71 o 
 -16  20   2     1500.62     1230.26     92.55 o 
 -14  20   2     4061.34     4215.52    107.73 o 
 -12  20   2     1137.70     1308.62     78.37 o 
 -10  20   2     1358.75     1173.41     76.27 o 
  -8  20   2       44.08       60.64     44.43 o 
  -6  20   2     6771.61     6231.98    143.41 o 
  -4  20   2    10902.85    11218.34    181.65 o 
  -2  20   2    11528.32    11583.05    259.31 o 
   0  20   2     1627.22     1609.53    117.36 o 
   2  20   2      303.51      337.35     58.15 o 
   4  20   2     3587.63     3591.90     75.64 o 
   6  20   2    10725.60    11053.93    176.43 o 
   8  20   2    12888.19    13230.64    222.63 o 
  10  20   2     3187.13     3176.48    112.13 o 
  12  20   2      393.58      371.67    105.60 o 
  14  20   2     2807.02     2605.61    144.19 o 
 -15  21   2     1553.82     1352.27     91.48 o 
 -13  21   2      325.03      255.54     65.06 o 
 -11  21   2     2208.13     1658.08     84.00 o 
  -9  21   2     8977.62     8800.44    138.62 o 
  -7  21   2    12499.79    12590.10    219.81 o 
  -5  21   2     3555.73     3642.86    106.83 o 
  -3  21   2      276.05      322.98     60.87 o 
  -1  21   2     5853.19     5860.39    144.54 o 
   1  21   2     4450.28     4462.44    116.74 o 
   3  21   2     5531.59     5512.17     96.72 o 
   5  21   2     3096.15     3157.84     80.59 o 
   7  21   2      305.36      310.74     86.53 o 
   9  21   2     2494.48     2669.70    142.34 o 
  11  21   2     5411.02     5683.76    176.24 o 
 -12  22   2       33.35       44.98     54.23 o 
 -10  22   2       13.19       -5.76     45.47 o 
  -8  22   2      146.98      181.44     67.61 o 
  -6  22   2     2438.24     2540.25    273.61 o 
  -4  22   2     6690.36     6299.79    254.91 o 
  -2  22   2     1567.98     1592.20    104.45 o 
   0  22   2       21.85      100.03     58.63 o 
   2  22   2       52.96        9.74     64.11 o 
   4  22   2       30.88        4.25     69.20 o 
   6  22   2     2151.95     2023.45    134.32 o 
   8  22   2     5142.18     5010.13    174.27 o 
  -7  23   2       49.01       44.35     62.49 o 
  -5  23   2      151.53      249.42    135.55 o 
  -3  23   2     1100.51      707.33    152.74 o 
  -1  23   2      942.65      755.32    178.52 o 
   1  23   2      170.08      106.36     78.53 o 
   3  23   2      847.56      634.05    165.99 o 
   5  23   2      307.52      168.92     91.35 o 
 -31   1   3      756.20      691.83    139.70 o 
 -29   1   3     3018.79     3251.32    158.32 o 
 -27   1   3     1926.94     2060.60    151.11 o 
 -25   1   3      807.09      831.43     98.74 o 
 -23   1   3     2046.92     2097.42    117.13 o 
 -21   1   3     2624.16     2763.11    101.45 o 
 -19   1   3    14822.08    13951.09    203.81 o 
 -17   1   3     2251.14     2528.96     83.16 o 
 -15   1   3    14762.80    16573.93    154.76 o 
 -13   1   3     9891.59     7693.82    100.60 o 
 -11   1   3    67571.53    73209.83    509.90 o 
  -9   1   3   193691.77   173167.72   1241.19 o 
  -7   1   3    51142.49    60784.03    374.83 o 
  -5   1   3     7053.08    10192.41     68.91 o 
   1   1   3    37179.08    38554.11    196.96 o 
   3   1   3   624030.25   531557.75   7079.66 o 
   5   1   3   154677.70   162372.86   1157.76 o 
   7   1   3    52745.83    60246.23    477.46 o 
   9   1   3    51021.47    43087.34    307.72 o 
  11   1   3    59840.71    63369.11    488.66 o 
  13   1   3    13362.70    12729.75    168.32 o 
  15   1   3      514.24      616.76     69.32 o 
  17   1   3     3679.42     3631.15    105.34 o 
  19   1   3     7863.59     8214.88    193.09 o 
  21   1   3     7755.55     8631.23    190.35 o 
  23   1   3     1586.50     1586.66    142.99 o 
  25   1   3      875.80     1138.63    118.91 o 
  27   1   3     5193.70     5239.43    295.31 o 
  29   1   3     2911.36     2560.92    210.73 o 
 -32   2   3     2045.64     2184.23    236.20 o 
 -30   2   3      526.58      511.56    113.07 o 
 -28   2   3     8255.53     8290.65    237.46 o 
 -26   2   3     8928.82     8488.98    203.70 o 
 -24   2   3    18877.51    18544.00    300.07 o 
 -22   2   3     5538.68     5181.71    132.72 o 
 -20   2   3      220.75      282.10     62.62 o 
 -18   2   3    13797.28    13631.55    164.91 o 
 -16   2   3    78428.84    81278.81    646.09 o 
 -14   2   3    85543.41    73731.51    538.34 o 
 -12   2   3      266.63      320.53     32.40 o 
 -10   2   3      234.31      384.96     27.70 o 
  -8   2   3    34550.73    38020.29    230.47 o 
  -6   2   3     8259.47     8038.55     66.39 o 
  -4   2   3    55195.94    51546.90    309.05 o 
  -2   2   3    28850.22    29405.20    127.60 o 
   0   2   3    12698.55    12035.15     47.67 o 
   2   2   3   165236.83   152686.94   1261.85 o 
   4   2   3    16284.51    13472.32    167.13 o 
   6   2   3      168.76      157.78     28.53 o 
   8   2   3    34824.48    34104.03    247.52 o 
  10   2   3     2114.71     2492.21     66.72 o 
  12   2   3    13832.20    15533.84    157.19 o 
  14   2   3    29435.96    28612.63    275.31 o 
  16   2   3     6991.72     7553.47    142.78 o 
  18   2   3     1821.87     1909.00     94.64 o 
  20   2   3     1660.80     1672.00    111.28 o 
  22   2   3     2687.60     2404.83    123.89 o 
  24   2   3    14329.93    14183.18    256.15 o 
  26   2   3     8407.78     9032.69    268.61 o 
  28   2   3     3960.83     4157.58    220.94 o 
 -31   3   3     3674.13     3334.12    208.98 o 
 -29   3   3     2561.82     2534.72    291.94 o 
 -27   3   3        5.69       30.51     72.67 o 
 -25   3   3     2150.16     2176.31    144.30 o 
 -23   3   3     1447.57     1334.50     96.58 o 
 -21   3   3    13662.07    14627.80    200.55 o 
 -19   3   3    58088.22    58756.92    529.20 o 
 -17   3   3    11657.68    12272.90    154.65 o 
 -15   3   3      582.26      638.51     47.26 o 
 -13   3   3     6704.94     6526.60     89.12 o 
 -11   3   3    16985.16    17026.64    130.25 o 
  -9   3   3     8636.63     7153.21     68.87 o 
  -7   3   3    17643.84    18646.15    347.69 o 
  -5   3   3     3926.94     4179.93    134.13 o 
  -3   3   3   253834.44   237950.22   4304.45 o 
  -1   3   3   129048.49   134415.55    872.64 o 
   1   3   3     2732.71     1180.03     77.37 o 
   3   3   3    43802.22    47994.64    400.17 o 
   5   3   3    11039.65    12630.85     98.51 o 
   7   3   3    29131.34    24730.36    180.79 o 
   9   3   3    16797.00    16332.34    183.74 o 
  11   3   3    93113.60    94639.74    733.52 o 
  13   3   3     7196.83     6437.23    112.09 o 
  15   3   3      694.06      534.21     61.64 o 
  17   3   3      690.79      476.38     66.94 o 
  19   3   3     6181.14     6775.08    182.50 o 
  21   3   3     8059.08     8929.44    182.73 o 
  23   3   3     2031.20     1943.54    123.86 o 
  25   3   3      100.19       98.57     91.54 o 
  27   3   3     2095.08     1950.91    158.51 o 
 -32   4   3      282.69      317.65    160.92 o 
 -30   4   3      231.87      145.49    110.07 o 
 -28   4   3      326.94      413.19    100.96 o 
 -26   4   3       95.33       58.91     75.24 o 
 -24   4   3     4652.88     4401.77    152.37 o 
 -22   4   3     1198.15     1344.73    113.17 o 
 -20   4   3     1617.87     1459.23     99.30 o 
 -18   4   3       35.25      104.95     53.53 o 
 -16   4   3      383.72      597.97     51.70 o 
 -14   4   3     6895.47     6811.45     90.55 o 
 -12   4   3     1073.86     1632.02     65.48 o 
 -10   4   3       68.26       71.27     27.42 o 
  -8   4   3     3299.16     3162.70     56.47 o 
  -6   4   3    13393.98    13417.27    449.74 o 
  -4   4   3    25291.28    25070.60    232.81 o 
  -2   4   3   171677.97   161194.66    798.32 o 
   0   4   3     2946.06     2206.40     39.54 o 
   2   4   3    10210.15    10440.25    101.07 o 
   4   4   3     7023.40     7005.32     59.20 o 
   6   4   3    24523.41    24365.56    226.06 o 
   8   4   3    13116.74    11800.99    115.29 o 
  10   4   3     9616.77    10508.27    122.79 o 
  12   4   3     3062.88     3863.70     90.99 o 
  14   4   3      734.50      957.54     72.08 o 
  16   4   3      267.66      460.83    111.11 o 
  18   4   3      339.98      371.81     70.53 o 
  20   4   3     2509.70     2192.52    127.26 o 
  22   4   3       43.78       46.07     68.49 o 
  24   4   3       61.68       39.07     79.49 o 
  26   4   3      283.37      418.70    125.29 o 
  28   4   3      243.22      281.30    111.06 o 
 -31   5   3      417.86      409.08    174.55 o 
 -29   5   3     2197.89     2056.28    142.05 o 
 -27   5   3     1165.82     1245.28    132.89 o 
 -25   5   3     3580.51     3304.74    135.24 o 
 -23   5   3      658.36      477.92     78.92 o 
 -21   5   3    16686.16    16066.35    226.92 o 
 -19   5   3    10190.87    10212.40    163.46 o 
 -17   5   3     2851.31     2893.93     83.11 o 
 -15   5   3       66.11       25.77     33.98 o 
 -13   5   3    15612.74    14986.34    135.87 o 
 -11   5   3    94283.52   100569.36    829.38 o 
  -9   5   3    62755.32    57114.76    431.23 o 
  -7   5   3    29772.51    33778.89    293.54 o 
  -5   5   3      449.31     1478.21     44.26 o 
  -3   5   3    11426.31    14816.03     68.50 o 
  -1   5   3    23219.59    25420.67    124.20 o 
   1   5   3    12288.63     9010.33     49.07 o 
   3   5   3     6727.56     7441.07     74.41 o 
   5   5   3    18652.29    17906.97    112.35 o 
   7   5   3     1812.98     2136.61     51.82 o 
   9   5   3    15455.60    14698.90    130.58 o 
  11   5   3     1441.52     1500.35     64.23 o 
  13   5   3     7119.92     7502.30    138.47 o 
  15   5   3       81.28      167.70     52.86 o 
  17   5   3     4739.53     5053.65    122.42 o 
  19   5   3    28344.83    27958.18    354.47 o 
  21   5   3     7128.03     7081.13    226.35 o 
  23   5   3      565.05      680.64    113.08 o 
  25   5   3      172.57      164.50     89.04 o 
  27   5   3     2073.81     2246.07    184.00 o 
 -30   6   3      280.06      170.52    113.55 o 
 -28   6   3     6960.37     7289.50    243.14 o 
 -26   6   3    14436.83    14482.10    250.84 o 
 -24   6   3     2507.06     3102.52    135.24 o 
 -22   6   3     7158.19     6959.50    160.80 o 
 -20   6   3     2521.24     2241.44    104.48 o 
 -18   6   3     9480.49     9503.46    147.02 o 
 -16   6   3    72650.78    70345.95   1422.43 o 
 -14   6   3    54715.09    53523.99    498.81 o 
 -12   6   3    30950.79    31475.76    364.00 o 
 -10   6   3       62.39       49.26     28.94 o 
  -8   6   3     6623.61     5650.49     56.61 o 
  -6   6   3     4521.16     5104.50     50.33 o 
  -4   6   3   204008.42   190536.31   1027.43 o 
  -2   6   3   341160.94   358396.19   2775.48 o 
   0   6   3      337.16      856.27     18.04 o 
   2   6   3     1483.22     2482.01     26.46 o 
   4   6   3    25175.94    24784.14    166.43 o 
   6   6   3    50917.88    49123.96    732.51 o 
   8   6   3    20109.13    19698.19    145.12 o 
  10   6   3     5052.27     5196.50     80.07 o 
  12   6   3     4722.06     4796.95     98.14 o 
  14   6   3    17710.58    16238.38    196.31 o 
  16   6   3    13087.87    13033.39    261.30 o 
  18   6   3     4256.36     4790.65    144.57 o 
  20   6   3     1189.48     1166.86     97.83 o 
  22   6   3     3134.70     3145.88    132.34 o 
  24   6   3    10336.52     9864.16    326.85 o 
  26   6   3     5886.38     5784.43    430.28 o 
  28   6   3     3764.52     3760.04    285.56 o 
 -31   7   3     3369.74     2519.35    252.51 o 
 -29   7   3     8158.56     8608.90    244.91 o 
 -27   7   3      662.51      467.12    100.22 o 
 -25   7   3     1576.57     1230.44    108.78 o 
 -23   7   3     2272.78     2672.25    123.46 o 
 -21   7   3    20696.91    19579.13    271.90 o 
 -19   7   3    29089.24    31848.30    631.49 o 
 -17   7   3     4665.16     4248.44    115.26 o 
 -15   7   3        0.01        1.61     57.74 o 
 -13   7   3    19021.02    19489.50    463.25 o 
 -11   7   3    60766.95    59034.61    505.58 o 
  -9   7   3    30249.69    30993.94    248.07 o 
  -7   7   3    43657.14    37841.29    243.52 o 
  -5   7   3      146.96      551.00     29.21 o 
  -3   7   3    48897.55    54798.86    242.83 o 
  -1   7   3    73184.01    71002.19    337.57 o 
   1   7   3    57197.27    57681.79    314.26 o 
   3   7   3     4115.06     3410.59     36.82 o 
   5   7   3      128.61      170.99     37.39 o 
   7   7   3     7511.47     7095.36     82.57 o 
   9   7   3    25185.46    24454.15    182.63 o 
  11   7   3    31897.67    31438.56    234.05 o 
  13   7   3    10806.37    11003.92    168.75 o 
  15   7   3     2468.08     2622.77    109.98 o 
  17   7   3     8681.01     8370.47    198.73 o 
  19   7   3    19763.18    19207.41    257.02 o 
  21   7   3     7486.72     7278.13    193.98 o 
  23   7   3     3685.87     4027.11    151.28 o 
  25   7   3      862.88      925.43    117.06 o 
  27   7   3     2121.53     1794.38    150.75 o 
 -30   8   3      237.82      226.17    140.39 o 
 -28   8   3        9.70       -7.97     88.22 o 
 -26   8   3     1035.96     1135.40    154.93 o 
 -24   8   3    10370.98     9883.23    269.48 o 
 -22   8   3      661.75      936.51    106.61 o 
 -20   8   3       52.79      124.57     71.87 o 
 -18   8   3     6407.51     6982.55    151.29 o 
 -16   8   3     6190.81     6263.84    131.59 o 
 -14   8   3     3577.10     3497.69     93.24 o 
 -12   8   3    16253.09    15757.33    160.43 o 
 -10   8   3      471.93      728.41     35.93 o 
  -8   8   3     1090.93     1715.76     42.76 o 
  -6   8   3      319.59      398.92     28.15 o 
  -4   8   3     9392.50    13051.53     75.36 o 
  -2   8   3    10278.81    13296.28     69.18 o 
   0   8   3     5242.04     3566.11     39.27 o 
   2   8   3     4018.60     4565.32     37.89 o 
   4   8   3     3248.65     3979.39     46.68 o 
   6   8   3    13352.04    14810.65    136.52 o 
   8   8   3      906.47      784.80     44.53 o 
  10   8   3     3254.20     3599.03     82.56 o 
  12   8   3     2027.68     2052.27     64.99 o 
  14   8   3      318.03      161.75     59.12 o 
  16   8   3      842.36     1028.03     75.17 o 
  18   8   3     1207.09     1596.89     97.77 o 
  20   8   3     1576.22     1427.49    112.76 o 
  22   8   3        0.65       58.39     71.75 o 
  24   8   3        7.87       73.29     78.86 o 
  26   8   3      744.52      772.96    150.81 o 
 -29   9   3     2709.44     3445.31    205.93 o 
 -27   9   3     2216.06     1882.75    184.50 o 
 -25   9   3        5.31       81.41     91.72 o 
 -23   9   3     2216.18     2170.62    168.50 o 
 -21   9   3     7639.41     7772.16    345.99 o 
 -19   9   3     1100.59     1467.99    129.31 o 
 -17   9   3    10458.14     9646.88    209.62 o 
 -15   9   3      949.43      805.34     56.76 o 
 -13   9   3    32927.44    34596.38    396.60 o 
 -11   9   3    63512.26    64050.72    435.11 o 
  -9   9   3    66636.46    67112.80    438.28 o 
  -7   9   3    40039.53    42049.77    262.38 o 
  -5   9   3      247.43      326.76     22.12 o 
  -3   9   3      147.23      261.40     23.67 o 
  -1   9   3     4808.18     4066.49     38.84 o 
   1   9   3    48438.47    49484.60    276.27 o 
   3   9   3    79696.02    84011.99    441.86 o 
   5   9   3       48.46       36.53     24.95 o 
   7   9   3     6227.41     6374.06    133.53 o 
   9   9   3     4546.40     4275.75     79.92 o 
  11   9   3     7387.68     7596.37    116.26 o 
  13   9   3     5349.43     5954.12    118.11 o 
  15   9   3       16.55       34.86     46.68 o 
  17   9   3     1082.47     1104.97     76.07 o 
  19   9   3     8300.04     9070.50    169.12 o 
  21   9   3     4831.78     4506.93    137.21 o 
  23   9   3      117.40      201.35     88.74 o 
  25   9   3       50.17      194.70    115.76 o 
 -28  10   3     7939.12     7632.06    332.83 o 
 -26  10   3    13125.95    14437.97    313.12 o 
 -24  10   3     2559.31     2893.98    174.59 o 
 -22  10   3     3834.28     3580.29    171.72 o 
 -20  10   3      728.56      531.96     80.00 o 
 -18  10   3     2020.03     1743.66     81.43 o 
 -16  10   3    20513.50    21042.52    243.75 o 
 -14  10   3    30266.74    31212.63    290.12 o 
 -12  10   3     7977.85     8162.12     94.60 o 
 -10  10   3    11278.30    11213.69    108.58 o 
  -8  10   3     2852.61     3065.30     56.21 o 
  -6  10   3    55856.08    55428.91    312.70 o 
  -4  10   3    71525.18    73078.70    379.59 o 
  -2  10   3    95028.90    98417.29    493.75 o 
   0  10   3       23.85       94.33     17.62 o 
   2  10   3    17568.24    20565.28    129.41 o 
   4  10   3    50930.82    47987.80    267.70 o 
   6  10   3    28756.70    28762.48    202.60 o 
   8  10   3     3303.68     3084.09     68.90 o 
  10  10   3      419.91      720.59     56.31 o 
  12  10   3     6768.79     6915.89    121.31 o 
  14  10   3    13523.40    12493.38    185.24 o 
  16  10   3    19506.41    18850.41    238.24 o 
  18  10   3     3131.21     2718.87    141.05 o 
  20  10   3      873.53      726.99     99.33 o 
  22  10   3     3094.50     3450.04    169.63 o 
  24  10   3     3893.04     4068.55    185.66 o 
  26  10   3     1992.55     2088.54    193.54 o 
 -29  11   3     4491.57     4739.26    254.59 o 
 -27  11   3      835.96      750.57    114.22 o 
 -25  11   3        6.60      226.28    103.27 o 
 -23  11   3     1138.03      995.60     98.26 o 
 -21  11   3     8038.07     8770.21    181.61 o 
 -19  11   3    14773.55    14939.00    199.11 o 
 -17  11   3     5376.95     5924.83    126.18 o 
 -15  11   3     2050.75     1928.24     69.11 o 
 -13  11   3     2405.09     2559.30     78.57 o 
 -11  11   3    50332.25    52099.13    350.17 o 
  -9  11   3    29241.75    26105.24    209.23 o 
  -7  11   3     7778.78     7510.40     84.37 o 
  -5  11   3     6217.39     6446.22     62.99 o 
  -3  11   3     4256.66     4480.15     65.20 o 
  -1  11   3    42408.98    43324.65    236.38 o 
   1  11   3    19862.03    19901.69    134.30 o 
   3  11   3     2205.26     2219.85     40.11 o 
   5  11   3      236.30      195.90     24.28 o 
   7  11   3       41.93       54.68     30.87 o 
   9  11   3     5126.00     4480.40     83.72 o 
  11  11   3    21613.11    21967.67    373.26 o 
  13  11   3    11847.73    12219.29    180.24 o 
  15  11   3      889.37      927.83     87.70 o 
  17  11   3     1597.83     1646.65    101.45 o 
  19  11   3    14555.04    13839.23    273.23 o 
  21  11   3    15422.35    16164.67    274.98 o 
  23  11   3     1643.76     1596.56    135.16 o 
  25  11   3      103.50       96.46    105.09 o 
 -28  12   3       80.33      129.82    130.40 o 
 -26  12   3      229.34      197.05     99.62 o 
 -24  12   3     4656.28     4991.75    176.52 o 
 -22  12   3     3518.58     3492.26    130.81 o 
 -20  12   3       30.47      -16.52     55.13 o 
 -18  12   3     3269.14     3698.20    109.28 o 
 -16  12   3     9749.82    10107.93    135.49 o 
 -14  12   3     6542.99     6819.08    124.07 o 
 -12  12   3      812.79     1009.35     51.21 o 
 -10  12   3      350.15      406.04     37.53 o 
  -8  12   3      262.37      240.02     38.85 o 
  -6  12   3    12189.74    11990.38    100.96 o 
  -4  12   3    10932.16    11293.55     89.59 o 
  -2  12   3    18862.68    20326.52    127.66 o 
   0  12   3     7662.31     8573.44     84.79 o 
   2  12   3      192.81      221.58     28.54 o 
   4  12   3     6179.79     6384.89     78.56 o 
   6  12   3     2032.62     2214.62     54.77 o 
   8  12   3     1109.08     1467.55     55.37 o 
  10  12   3      799.22      675.05     63.27 o 
  12  12   3       12.79      111.14     48.14 o 
  14  12   3      450.21      507.12     91.60 o 
  16  12   3      127.42      167.16     70.24 o 
  18  12   3      348.78      482.62     86.91 o 
  20  12   3      709.93     1071.72    120.88 o 
  22  12   3       32.43       69.90     88.45 o 
  24  12   3      210.65      148.67     96.44 o 
 -27  13   3      291.78      376.50    104.86 o 
 -25  13   3      783.20      939.13    111.04 o 
 -23  13   3        8.54        1.40     77.16 o 
 -21  13   3      738.03      823.79     82.23 o 
 -19  13   3       11.41       22.13     49.87 o 
 -17  13   3     6038.62     6478.47    119.92 o 
 -15  13   3     3038.63     2842.93    101.98 o 
 -13  13   3      813.09      626.93     53.73 o 
 -11  13   3     8737.77     9586.02    110.67 o 
  -9  13   3    26736.09    26314.26    228.01 o 
  -7  13   3     2096.77     2419.55     57.71 o 
  -5  13   3      195.11      356.37     33.52 o 
  -3  13   3     4760.50     4591.87     59.50 o 
  -1  13   3    21319.92    20999.77    144.14 o 
   1  13   3    15238.83    15458.58    139.62 o 
   3  13   3     9852.13    10140.83     82.89 o 
   5  13   3      890.15      919.69     43.51 o 
   7  13   3     1951.35     2064.35     53.61 o 
   9  13   3    11073.34    10935.12    241.57 o 
  11  13   3     8481.85     8926.32    145.83 o 
  13  13   3       25.07      -11.56     41.45 o 
  15  13   3       22.24      110.72     61.53 o 
  17  13   3      345.38      223.02     97.64 o 
  19  13   3      637.18      562.70    106.22 o 
  21  13   3     2118.52     2066.36    137.15 o 
  23  13   3       71.91      207.93    112.14 o 
 -26  14   3     6368.39     6219.59    187.66 o 
 -24  14   3     1389.15     1610.62    109.47 o 
 -22  14   3     2685.33     2793.12    121.50 o 
 -20  14   3      132.20      180.12     70.76 o 
 -18  14   3     7825.37     8180.23    152.29 o 
 -16  14   3    17015.01    17777.47    183.16 o 
 -14  14   3    16101.63    16017.69    166.21 o 
 -12  14   3      195.67      324.71     54.05 o 
 -10  14   3     2023.64     2004.89    100.27 o 
  -8  14   3      938.22      965.84     56.15 o 
  -6  14   3    23645.65    24990.56    217.30 o 
  -4  14   3    28108.01    28121.09    216.19 o 
  -2  14   3    21908.20    22001.84    171.58 o 
   0  14   3     3003.00     2909.64     59.30 o 
   2  14   3     9604.30     9075.26     98.64 o 
   4  14   3    47138.06    49889.53    306.33 o 
   6  14   3    19570.20    20025.00    210.39 o 
   8  14   3     2040.97     2460.85     67.87 o 
  10  14   3     3131.56     3273.77     71.19 o 
  12  14   3     3821.07     3577.24     88.42 o 
  14  14   3     7677.15     8578.11    136.04 o 
  16  14   3    12418.84    11885.55    184.88 o 
  18  14   3      823.04      934.67    147.45 o 
  20  14   3      140.29      217.48    115.51 o 
  22  14   3      149.10      189.11    102.76 o 
 -25  15   3      392.15      310.35    103.22 o 
 -23  15   3     3658.00     3826.50    143.89 o 
 -21  15   3     9588.98     9990.63    190.32 o 
 -19  15   3    15498.74    16071.45    238.37 o 
 -17  15   3     6294.55     5968.87    127.18 o 
 -15  15   3     3158.72     3112.63    100.97 o 
 -13  15   3    12692.26    13042.53    144.97 o 
 -11  15   3    17920.56    17671.74    167.75 o 
  -9  15   3     8005.30     9423.27    119.29 o 
  -7  15   3     3555.35     3677.51     86.64 o 
  -5  15   3     6048.81     6079.79     83.85 o 
  -3  15   3     2165.01     2151.35     93.36 o 
  -1  15   3    25419.88    24740.17    243.17 o 
   1  15   3     7610.65     7543.85    103.84 o 
   3  15   3     3451.32     4039.06     74.01 o 
   5  15   3       36.91       32.55     31.69 o 
   7  15   3     5230.23     5031.72     82.94 o 
   9  15   3     6380.52     6728.99    114.73 o 
  11  15   3    12045.54    11444.44    218.77 o 
  13  15   3     7899.10     8510.59    144.68 o 
  15  15   3      441.60      521.54     67.58 o 
  17  15   3      206.10      195.94     74.42 o 
  19  15   3     1429.63     1383.06    106.85 o 
  21  15   3     7508.86     7349.94    182.92 o 
 -24  16   3     1952.00     1757.24    136.92 o 
 -22  16   3     2700.79     2495.05    196.44 o 
 -20  16   3        0.29       32.53     52.44 o 
 -18  16   3      334.10      287.61     68.67 o 
 -16  16   3       39.03      -20.69     45.82 o 
 -14  16   3      511.55      538.92     56.57 o 
 -12  16   3      187.16      260.26     53.08 o 
 -10  16   3      300.89      250.08     43.37 o 
  -8  16   3     2318.54     2466.76     84.69 o 
  -6  16   3    15459.54    14991.82    157.76 o 
  -4  16   3    10952.20    11624.60    143.00 o 
  -2  16   3     4147.23     4028.01     77.35 o 
   0  16   3       47.78      102.66     37.83 o 
   2  16   3     3859.40     4263.66     77.83 o 
   4  16   3     8379.69     7725.83     85.65 o 
   6  16   3    12377.01    12628.77    331.62 o 
   8  16   3     4445.68     4395.78    117.03 o 
  10  16   3      439.02      597.11     49.88 o 
  12  16   3      461.41      668.03     59.36 o 
  14  16   3     1454.23     1173.69     70.45 o 
  16  16   3      675.81      740.29     88.47 o 
  18  16   3      120.30      132.45     70.16 o 
  20  16   3      298.56      244.57     90.30 o 
 -23  17   3     2742.95     2578.53    124.70 o 
 -21  17   3     3135.19     2776.72    134.88 o 
 -19  17   3      508.58      386.02     83.41 o 
 -17  17   3     1322.05     1032.48     85.82 o 
 -15  17   3        0.00       74.41     61.18 o 
 -13  17   3      674.29      597.44     60.59 o 
 -11  17   3       12.84       71.65     42.36 o 
  -9  17   3     3116.73     3045.42     96.07 o 
  -7  17   3      315.58      275.34     50.85 o 
  -5  17   3     1925.45     1819.47     65.98 o 
  -3  17   3      387.27      361.10     48.74 o 
  -1  17   3      283.59      400.23     58.25 o 
   1  17   3      691.59      591.39     55.36 o 
   3  17   3     2306.62     2472.16     56.03 o 
   5  17   3        4.74      -12.30     26.66 o 
   7  17   3     1998.27     1966.59     83.94 o 
   9  17   3     7340.48     7695.14    119.79 o 
  11  17   3     3275.03     3420.82     91.65 o 
  13  17   3      380.05      404.33     67.39 o 
  15  17   3      132.50      101.69     58.16 o 
  17  17   3      138.96      213.59     78.44 o 
  19  17   3       23.34      109.64     79.98 o 
 -20  18   3      355.84      229.16     70.96 o 
 -18  18   3     5988.17     5875.94    141.93 o 
 -16  18   3    10478.37    11148.04    167.77 o 
 -14  18   3    12908.30    13047.58    167.15 o 
 -12  18   3     6113.15     6219.59    118.52 o 
 -10  18   3      421.32      381.15     52.30 o 
  -8  18   3    13412.45    13539.59    157.84 o 
  -6  18   3    25611.22    25378.20    218.99 o 
  -4  18   3    22992.66    23904.70    238.94 o 
  -2  18   3     3952.96     3896.41     93.51 o 
   0  18   3      140.28      163.51     46.09 o 
   2  18   3     5979.96     6635.87    118.83 o 
   4  18   3    21861.36    21236.04    215.22 o 
   6  18   3    17445.21    17265.22    163.18 o 
   8  18   3     8732.59     8751.54    133.30 o 
  10  18   3      331.76      399.09     50.10 o 
  12  18   3     1160.72     1054.21     96.45 o 
  14  18   3     4281.22     4151.58    104.62 o 
  16  18   3    12443.11    12338.69    250.79 o 
  18  18   3     4958.16     5100.01    135.25 o 
 -19  19   3     2958.37     3101.00    160.82 o 
 -17  19   3     5929.48     5744.18    128.28 o 
 -15  19   3      441.38      391.87     72.35 o 
 -13  19   3     4468.00     4744.78    110.35 o 
 -11  19   3     8417.96     8725.61    133.16 o 
  -9  19   3    12631.86    12976.72    145.85 o 
  -7  19   3     9397.43     9337.22    140.13 o 
  -5  19   3      842.41     1008.35     72.43 o 
  -3  19   3     3054.14     3156.81     88.94 o 
  -1  19   3    15064.30    15025.10    191.33 o 
   1  19   3    14601.72    14703.05    311.19 o 
   3  19   3     1155.58     1280.64     59.93 o 
   5  19   3      146.43      114.57     41.65 o 
   7  19   3     1597.52     1604.25     84.25 o 
   9  19   3     1782.58     1711.07     75.72 o 
  11  19   3     5377.08     4996.86    115.33 o 
  13  19   3     2092.92     2355.64    146.75 o 
  15  19   3       62.22      137.00     89.39 o 
 -18  20   3     2729.90     2606.98    106.91 o 
 -16  20   3     1766.45     1659.40     94.06 o 
 -14  20   3      401.26      445.64     67.59 o 
 -12  20   3       14.65       40.46     45.54 o 
 -10  20   3      168.43      265.79     52.70 o 
  -8  20   3     1636.76     1603.58     86.47 o 
  -6  20   3     2060.85     2088.87    119.34 o 
  -4  20   3     2075.04     2223.19     83.45 o 
  -2  20   3      533.72      744.90     61.72 o 
   0  20   3      666.15      644.75     60.00 o 
   2  20   3       59.85       90.03     35.48 o 
   4  20   3     5449.80     5201.80     94.89 o 
   6  20   3     5631.83     5140.32    157.88 o 
   8  20   3      635.79      662.89     92.19 o 
  10  20   3       63.72       75.26     72.86 o 
  12  20   3     1995.97     2336.24    135.54 o 
  14  20   3     4069.56     4273.98    172.49 o 
 -15  21   3       56.49      105.92     69.33 o 
 -13  21   3        2.90       67.30     58.43 o 
 -11  21   3      633.69      441.67     65.28 o 
  -9  21   3     1309.17     1161.78     72.12 o 
  -7  21   3      384.44      449.04     87.40 o 
  -5  21   3      796.53      673.62     63.95 o 
  -3  21   3      531.95      438.42     66.23 o 
  -1  21   3      194.65      194.83     53.72 o 
   1  21   3     1088.86      947.58     68.18 o 
   3  21   3     1303.84     1255.86     86.98 o 
   5  21   3      310.52      282.01     83.81 o 
   7  21   3        9.87       34.02     66.10 o 
   9  21   3     1004.06     1011.97    118.59 o 
  11  21   3      565.93      492.06    126.46 o 
 -12  22   3     3986.10     4210.98    123.86 o 
 -10  22   3        7.60       59.23     51.70 o 
  -8  22   3     5868.08     5904.43    140.33 o 
  -6  22   3     7340.71     6916.53    479.52 o 
  -4  22   3     6918.09     6620.67    145.54 o 
  -2  22   3     2420.94     2437.58    131.91 o 
   0  22   3       20.00        1.57     51.80 o 
   2  22   3     1472.60     1322.77    101.79 o 
   4  22   3     1733.88     1610.46    122.21 o 
   6  22   3     3138.82     3061.03    191.83 o 
   8  22   3     1866.95     1550.15    300.45 o 
  -7  23   3     2649.55     2552.03    349.14 o 
  -5  23   3       78.26      -39.44    176.54 o 
  -3  23   3     1813.98     1996.96    259.39 o 
  -1  23   3     6717.59     7067.65    452.38 o 
   1  23   3     7907.08     7687.92    307.11 o 
   3  23   3     3483.09     3235.49    156.93 o 
 -32   0   4      313.09      353.09    230.79 o 
 -30   0   4     1954.33     2224.79    207.32 o 
 -28   0   4    11177.46    11749.14    334.90 o 
 -26   0   4    33307.80    33726.04    575.69 o 
 -24   0   4    29375.94    29082.28    476.66 o 
 -22   0   4      193.69      453.04    100.25 o 
 -20   0   4    13086.85    12068.58    282.46 o 
 -18   0   4    17470.74    17346.12    260.52 o 
 -16   0   4    44133.81    36739.07    852.14 o 
 -14   0   4    14990.66    15248.99    188.68 o 
 -12   0   4    10666.85     9798.55    145.00 o 
 -10   0   4    77140.39    86167.76    799.84 o 
  -8   0   4      103.72      150.40     27.90 o 
  -6   0   4    59118.38    61141.03    520.75 o 
  -2   0   4    90607.85    94017.63    518.63 o 
   0   0   4    41753.99    32377.08    239.18 o 
   2   0   4   496775.72   432707.00   5227.99 o 
   4   0   4  2413027.75  1721906.50  31857.86 o 
   6   0   4   235698.14   205526.45   2216.32 o 
   8   0   4    17827.38    18551.00    362.95 o 
  10   0   4    22912.92    25846.85    311.55 o 
  12   0   4     9363.15     7811.97    164.54 o 
  14   0   4     4521.48     4554.43    249.53 o 
  16   0   4      410.30      593.67     94.26 o 
  18   0   4     9428.13    10112.47    295.71 o 
  20   0   4     1324.37     1482.11    145.18 o 
  22   0   4    13626.02    13585.03   1146.05 o 
  24   0   4    17479.74    16208.22    647.98 o 
  26   0   4     9621.38    10007.21    671.65 o 
  28   0   4     1464.87     1577.28    216.52 o 
 -33   1   4     1975.59     1772.76    234.73 o 
 -31   1   4     1566.47     1523.75    165.70 o 
 -29   1   4     5923.74     5973.83    241.16 o 
 -27   1   4     1587.41     1390.44    115.36 o 
 -25   1   4    17519.02    17506.33    299.57 o 
 -23   1   4    16702.74    17111.31    230.21 o 
 -21   1   4    11648.35    11924.30    201.48 o 
 -19   1   4    20879.85    22146.53    229.17 o 
 -17   1   4      442.15      280.85     49.81 o 
 -15   1   4     1063.11     1528.43     57.76 o 
 -13   1   4    14016.10    13212.91    122.91 o 
 -11   1   4    83075.77    79566.23    549.40 o 
  -9   1   4     2147.24     2066.18     38.90 o 
  -7   1   4    41672.33    42871.58    247.25 o 
  -5   1   4    47382.72    46195.51    835.37 o 
  -3   1   4    41511.65    41009.25    163.78 o 
  -1   1   4     1613.80     2049.43     21.46 o 
   1   1   4   162412.19   162416.48   1086.57 o 
   3   1   4    53776.61    50664.24    336.25 o 
   5   1   4     7050.51     5979.15     69.23 o 
   7   1   4   122868.22   122573.49    879.21 o 
   9   1   4    46529.76    49673.25   1079.47 o 
  11   1   4     8291.75     8613.34    112.98 o 
  13   1   4     2414.08     2608.64     87.91 o 
  15   1   4      412.86      330.46     58.44 o 
  17   1   4      390.56      358.94     71.89 o 
  19   1   4     5931.27     6021.02    157.67 o 
  21   1   4     7885.62     8340.53    199.13 o 
  23   1   4      137.47      211.01     88.19 o 
  25   1   4     1189.72     1581.43    143.47 o 
  27   1   4      186.23      169.85    103.09 o 
 -32   2   4       45.70       80.57     96.05 o 
 -30   2   4      176.09       60.96     98.76 o 
 -28   2   4       88.60      137.98    105.75 o 
 -26   2   4      490.24      713.23    104.05 o 
 -24   2   4     1766.56     1509.24    103.31 o 
 -22   2   4     1117.09     1210.04     86.91 o 
 -20   2   4     6582.83     6480.46    268.48 o 
 -18   2   4     9144.05     9957.98    178.23 o 
 -16   2   4     9479.75     8745.82    110.41 o 
 -14   2   4      143.12      172.39     36.94 o 
 -12   2   4      282.53      288.79     33.83 o 
 -10   2   4     3061.96     2746.82     90.27 o 
  -8   2   4   121807.71   118113.58    907.47 o 
  -6   2   4     6327.32     6115.15     70.03 o 
  -4   2   4   110418.69   103507.56    556.90 o 
  -2   2   4    10668.04    10839.01     51.84 o 
   0   2   4    51984.51    62390.46    285.64 o 
   2   2   4    20419.26    26340.76    399.07 o 
   4   2   4    23328.65    30994.35    198.25 o 
   6   2   4    30315.88    26403.11    191.20 o 
   8   2   4     1833.50      792.62     45.82 o 
  10   2   4      827.95     1027.59     57.92 o 
  12   2   4     5040.40     5564.77    105.36 o 
  14   2   4     3726.40     4306.21    100.09 o 
  16   2   4      125.39      145.91     56.52 o 
  18   2   4      707.79      600.74     85.32 o 
  20   2   4        2.01      -38.40     65.45 o 
  22   2   4      114.64      146.79     88.24 o 
  24   2   4     4201.95     4364.81    165.40 o 
  26   2   4      521.95      447.31    140.18 o 
  28   2   4       16.07       40.93     95.14 o 
 -33   3   4     4224.23     4631.17    211.31 o 
 -31   3   4     3857.79     4676.81    259.15 o 
 -29   3   4     2245.52     2144.03    166.18 o 
 -27   3   4     2532.19     2785.82    163.67 o 
 -25   3   4     1636.75     1581.32    111.42 o 
 -23   3   4    10749.56    11071.14    200.46 o 
 -21   3   4    14506.14    14118.85    206.89 o 
 -19   3   4       11.10        1.65     42.99 o 
 -17   3   4     3769.95     3564.83     90.49 o 
 -15   3   4     5134.02     4501.93     81.65 o 
 -13   3   4   138121.45   140156.78   1052.63 o 
 -11   3   4    11422.24    10707.98     91.67 o 
  -9   3   4    14217.35    13722.10    128.57 o 
  -7   3   4   134339.06   129367.98   1188.35 o 
  -5   3   4    92375.67    86195.37    770.16 o 
  -3   3   4       40.94       68.03     12.78 o 
  -1   3   4     1034.13     1169.30     61.09 o 
   1   3   4    40995.91    40363.75    214.88 o 
   3   3   4    11613.06    12659.18    166.35 o 
   5   3   4    21529.25    18305.10    140.04 o 
   7   3   4     1308.21     1360.14     42.21 o 
   9   3   4    20605.12    20126.04    190.39 o 
  11   3   4      705.97      597.80     56.73 o 
  13   3   4     1126.53     1204.06     72.08 o 
  15   3   4     2928.17     2874.51     99.99 o 
  17   3   4    13319.10    12176.09    182.28 o 
  19   3   4    24146.51    25136.94    319.81 o 
  21   3   4     5486.98     5295.94    153.29 o 
  23   3   4      211.35      179.99     90.48 o 
  25   3   4     1925.45     2047.53    229.22 o 
  27   3   4      611.91      855.23    148.68 o 
 -32   4   4      603.25      306.43    165.35 o 
 -30   4   4     2672.48     2711.32    156.24 o 
 -28   4   4    15804.42    16887.47    438.32 o 
 -26   4   4    22816.00    21944.61    307.64 o 
 -24   4   4    13915.77    13595.70    214.26 o 
 -22   4   4     2289.46     2310.76    109.57 o 
 -20   4   4     1276.77     1126.19     82.97 o 
 -18   4   4     6606.75     6260.05    110.02 o 
 -16   4   4     4694.42     3562.13     99.36 o 
 -14   4   4    36663.16    37801.48    283.73 o 
 -12   4   4    91150.10    91893.76    753.00 o 
 -10   4   4     3253.05     1844.68     73.54 o 
  -8   4   4   314671.91   323816.09   3039.21 o 
  -6   4   4    53668.46    44631.11    378.40 o 
  -4   4   4   173963.95   183191.38   1032.67 o 
  -2   4   4    14750.86    19679.93     84.06 o 
   0   4   4     3915.68     2328.95     20.97 o 
   2   4   4    27657.70    29666.54    233.21 o 
   4   4   4    75693.85    68377.56    389.40 o 
   6   4   4    32413.36    34248.20    237.74 o 
   8   4   4    12125.71    11271.60    317.30 o 
  10   4   4     2035.66     1852.20     59.27 o 
  12   4   4    81301.50    79244.59    701.12 o 
  14   4   4    38187.24    38393.93    427.28 o 
  16   4   4     3577.31     3623.93    146.91 o 
  18   4   4      590.20      782.47     90.87 o 
  20   4   4       14.09       22.04     69.19 o 
  22   4   4    14482.59    14579.32    413.97 o 
  24   4   4     5744.91     6119.27    197.68 o 
  26   4   4     3494.95     3351.94    168.12 o 
  28   4   4      137.84      441.03    189.29 o 
 -31   5   4     1680.97     1555.81    144.94 o 
 -29   5   4     4162.06     4147.43    240.10 o 
 -27   5   4      193.32      145.77    127.08 o 
 -25   5   4     7407.32     7316.25    212.40 o 
 -23   5   4     3450.20     3699.60    145.23 o 
 -21   5   4    19906.21    20667.64    260.35 o 
 -19   5   4    28179.11    28514.72    509.19 o 
 -17   5   4     8366.43     8813.95    122.43 o 
 -15   5   4     2684.63     2897.00     69.47 o 
 -13   5   4     5556.90     5947.86    194.03 o 
 -11   5   4    44599.55    43469.61    361.18 o 
  -9   5   4    28145.13    29128.92    272.84 o 
  -7   5   4    16474.05    14988.65    102.84 o 
  -5   5   4    85406.38    79250.19    534.71 o 
  -3   5   4   299865.91   306088.28   5190.31 o 
  -1   5   4    12600.48    10354.55     64.25 o 
   1   5   4    13869.55    13974.67    129.06 o 
   3   5   4     1638.13     1243.72     21.79 o 
   5   5   4     5136.28     6232.61     59.31 o 
   7   5   4    60150.91    57074.48    393.55 o 
   9   5   4    73476.65    75374.38    566.78 o 
  11   5   4    10033.58     9690.18    118.45 o 
  13   5   4       42.18      105.09     44.46 o 
  15   5   4     3938.45     4304.52    105.38 o 
  17   5   4     9585.56    10288.84    195.30 o 
  19   5   4    11495.98    11326.83    212.85 o 
  21   5   4    10850.54    10216.15    217.05 o 
  23   5   4       72.08       13.38     67.25 o 
  25   5   4     2450.80     2567.55    201.07 o 
  27   5   4     5404.50     5392.12    204.15 o 
 -32   6   4      119.69       42.94     95.80 o 
 -30   6   4      285.31      229.81    124.17 o 
 -28   6   4      668.97      732.48    126.06 o 
 -26   6   4     1205.10     1507.07    116.04 o 
 -24   6   4      483.06      233.06     74.41 o 
 -22   6   4      531.24      287.20     70.85 o 
 -20   6   4     6462.01     6858.22    133.22 o 
 -18   6   4      304.39      422.20     68.51 o 
 -16   6   4     5498.82     5437.17    114.35 o 
 -14   6   4    11662.57    12043.06    161.31 o 
 -12   6   4     1233.64     1836.10     85.00 o 
 -10   6   4      674.52     1623.21     61.85 o 
  -8   6   4     2488.03     4339.11     52.99 o 
  -6   6   4    40772.25    36065.83    327.47 o 
  -4   6   4    48028.68    54256.42    232.94 o 
  -2   6   4      282.26      120.14     12.07 o 
   0   6   4     8710.90    10535.73     73.90 o 
   2   6   4    17645.67    16139.33    110.87 o 
   4   6   4    29607.28    28892.36    166.03 o 
   6   6   4    17020.84    18644.97    125.63 o 
   8   6   4    32175.75    30672.37    212.89 o 
  10   6   4      135.71      168.87     70.10 o 
  12   6   4     1825.26     1801.24     68.11 o 
  14   6   4     2507.90     2885.39    137.80 o 
  16   6   4     1319.15     1442.87     96.20 o 
  18   6   4       43.55        6.70     88.55 o 
  20   6   4       33.04      -12.88     87.50 o 
  22   6   4     1095.35     1121.79    113.97 o 
  24   6   4        2.81       75.08     80.75 o 
  26   6   4       67.05       46.87     85.58 o 
 -31   7   4     5306.62     5637.40    459.32 o 
 -29   7   4     2943.56     3152.17    191.86 o 
 -27   7   4     3223.71     3478.46    315.43 o 
 -25   7   4      546.88      266.47    113.11 o 
 -23   7   4    10782.40     9862.30    216.49 o 
 -21   7   4    21268.67    20573.14    289.93 o 
 -19   7   4     1086.93     1012.06     87.70 o 
 -17   7   4       42.27       81.81     52.41 o 
 -15   7   4     3023.90     2503.72    135.63 o 
 -13   7   4     6272.30     6115.57    100.88 o 
 -11   7   4      111.74      106.51     49.54 o 
  -9   7   4    11249.18    11671.32    121.22 o 
  -7   7   4    19585.45    23516.77    141.03 o 
  -5   7   4       39.51       85.84     21.07 o 
  -3   7   4     3520.86     2691.06     29.08 o 
  -1   7   4     4850.17     3232.65     41.61 o 
   1   7   4     1426.62     1477.55     19.83 o 
   3   7   4      824.01      983.09     25.78 o 
   5   7   4    21268.67    23247.71    182.65 o 
   7   7   4    24328.84    22821.30    168.59 o 
   9   7   4     2319.79     2062.91     49.43 o 
  11   7   4     3902.04     3428.31     79.30 o 
  13   7   4     2931.51     3153.31     92.99 o 
  15   7   4      555.16      622.68     65.37 o 
  17   7   4    23175.48    22592.90    304.95 o 
  19   7   4     4264.56     4456.87    150.61 o 
  21   7   4      989.28     1043.30    124.13 o 
  23   7   4      117.16       82.74     96.68 o 
  25   7   4      895.71      791.26    116.51 o 
  27   7   4     1704.07     1500.81    147.91 o 
 -30   8   4      479.71      547.51    140.97 o 
 -28   8   4     3148.62     2810.37    213.28 o 
 -26   8   4    16483.76    17163.00    359.71 o 
 -24   8   4    11377.34    11588.67    263.16 o 
 -22   8   4        5.62       20.77     77.45 o 
 -20   8   4    12882.85    13913.84    385.09 o 
 -18   8   4    16300.81    15875.46    319.78 o 
 -16   8   4    36904.53    36810.86    698.14 o 
 -14   8   4    27524.93    26201.83    260.67 o 
 -12   8   4     8733.50     9879.94    103.92 o 
 -10   8   4    12329.41    12575.68    115.54 o 
  -8   8   4    45084.42    45831.77    275.61 o 
  -6   8   4   142104.59   148488.66    958.34 o 
  -4   8   4    58529.70    58083.76    279.86 o 
  -2   8   4    23564.39    24319.08    121.41 o 
   0   8   4     2609.12     2490.05     48.37 o 
   2   8   4     3053.18     3116.94     34.18 o 
   4   8   4    56612.07    55466.16    392.17 o 
   6   8   4    30192.44    31000.73    253.83 o 
   8   8   4      647.53      673.88     60.05 o 
  10   8   4    10131.94     9782.38    104.11 o 
  12   8   4    41384.57    44017.55    335.85 o 
  14   8   4    34100.47    34038.45    301.72 o 
  16   8   4    22305.57    21648.89    273.95 o 
  18   8   4     2000.52     1889.98    122.02 o 
  20   8   4     4247.90     4227.64    223.21 o 
  22   8   4     7670.43     7538.03    285.85 o 
  24   8   4     5086.29     5051.53    186.98 o 
  26   8   4     8866.67     9635.35    352.29 o 
 -29   9   4      180.71      316.68    125.35 o 
 -27   9   4       20.42      -63.62    125.26 o 
 -25   9   4     1404.21     1393.63    132.38 o 
 -23   9   4     8336.33     8529.44    233.42 o 
 -21   9   4    35705.65    35558.69    431.82 o 
 -19   9   4     3044.90     3128.45    118.85 o 
 -17   9   4      217.27      213.45     62.40 o 
 -15   9   4     3066.92     3187.31     87.76 o 
 -13   9   4    26740.41    26440.40    219.44 o 
 -11   9   4    45221.18    48218.73    351.29 o 
  -9   9   4    51780.66    53667.88    353.95 o 
  -7   9   4      902.28      794.51     71.36 o 
  -5   9   4    40195.01    44338.95    227.43 o 
  -3   9   4    67553.12    65760.16    310.98 o 
  -1   9   4    22809.70    20965.65    109.20 o 
   1   9   4     5038.46     4901.82     41.68 o 
   3   9   4     4285.05     3869.17     42.78 o 
   5   9   4     2691.87     2426.57     40.61 o 
   7   9   4    19724.39    18579.42    222.93 o 
   9   9   4    10462.82     9354.22    139.15 o 
  11   9   4     8348.56     8711.16    129.74 o 
  13   9   4     5617.72     5574.18    102.42 o 
  15   9   4     3388.33     3250.80     95.95 o 
  17   9   4    45980.89    47611.07    608.62 o 
  19   9   4    22413.40    22647.94    280.93 o 
  21   9   4     9671.56     9263.04    202.57 o 
  23   9   4     2551.28     2738.78    240.58 o 
  25   9   4     1069.68     1217.93    128.61 o 
 -30  10   4     1041.44     1053.14    161.90 o 
 -28  10   4        1.72      111.13    107.05 o 
 -26  10   4      134.19       49.55    103.50 o 
 -24  10   4     3594.29     3917.32    166.47 o 
 -22  10   4     5591.40     5175.30    195.43 o 
 -20  10   4      424.08      506.12     70.08 o 
 -18  10   4       66.37       96.66     50.96 o 
 -16  10   4      108.96      155.27     52.53 o 
 -14  10   4      235.75      331.76     43.85 o 
 -12  10   4     4829.93     5271.23     79.30 o 
 -10  10   4      224.26      243.62     36.98 o 
  -8  10   4      331.18      591.31     36.24 o 
  -6  10   4     2335.07     2691.38     43.79 o 
  -4  10   4     8522.73     8557.25     67.41 o 
  -2  10   4     2067.61     2834.80     54.05 o 
   0  10   4     4482.95     5671.36     55.12 o 
   2  10   4     1325.68     1411.93     32.81 o 
   4  10   4      682.64      732.21     32.03 o 
   6  10   4       35.91       86.32     27.98 o 
   8  10   4      189.31      263.13     49.87 o 
  10  10   4       86.47      107.02     51.67 o 
  12  10   4     1441.00     1387.43     76.56 o 
  14  10   4      720.17      775.28     74.01 o 
  16  10   4     3774.84     3625.16    147.13 o 
  18  10   4      438.21      336.46     93.62 o 
  20  10   4       11.98       -8.81     64.20 o 
  22  10   4     2848.89     3037.70    177.66 o 
  24  10   4      103.24      236.38    120.62 o 
 -29  11   4     2776.84     2806.00    255.63 o 
 -27  11   4       39.59       -2.55     75.39 o 
 -25  11   4     5878.84     5389.85    169.97 o 
 -23  11   4     9223.08     9037.56    183.13 o 
 -21  11   4     2529.55     2518.77    118.44 o 
 -19  11   4        7.23       29.44     49.85 o 
 -17  11   4     1822.04     1478.33     81.38 o 
 -15  11   4     6129.38     6155.49     97.62 o 
 -13  11   4     5205.21     5254.13     82.80 o 
 -11  11   4     8212.17     7419.43     84.84 o 
  -9  11   4     5072.89     5072.61     80.57 o 
  -7  11   4     5549.01     6296.69     77.36 o 
  -5  11   4     9920.81    11448.93     82.80 o 
  -3  11   4     9316.38     9956.39     73.40 o 
  -1  11   4     2592.60     2352.46     63.23 o 
   1  11   4     8108.31     7734.49     69.00 o 
   3  11   4       52.17      104.19     24.47 o 
   5  11   4     1729.07     1534.12     42.98 o 
   7  11   4     1524.66     1796.10     54.67 o 
   9  11   4     2763.64     2536.21     93.10 o 
  11  11   4     3323.22     2978.68    103.86 o 
  13  11   4       15.26      -52.24     52.24 o 
  15  11   4      480.13      536.78     75.45 o 
  17  11   4      337.95      184.10     75.22 o 
  19  11   4      313.21      266.20     85.42 o 
  21  11   4     4363.59     4313.14    164.23 o 
  23  11   4       90.48       98.05     91.38 o 
 -28  12   4     5205.19     4875.97    223.02 o 
 -26  12   4     6832.59     7158.90    327.90 o 
 -24  12   4     4552.65     4865.03    177.46 o 
 -22  12   4       69.39       73.15     69.09 o 
 -20  12   4     4772.84     4552.92    133.10 o 
 -18  12   4    10550.19    11605.60    152.99 o 
 -16  12   4    10651.54     9866.26    177.09 o 
 -14  12   4     6259.59     6794.62    105.77 o 
 -12  12   4      206.98      153.89     35.70 o 
 -10  12   4     5768.23     5220.58     83.90 o 
  -8  12   4    21145.81    21116.20    167.58 o 
  -6  12   4    29877.87    30303.95    196.69 o 
  -4  12   4    30584.07    31782.17    223.50 o 
  -2  12   4     2408.91     2317.25     53.70 o 
   0  12   4     8231.98     9225.28     97.72 o 
   2  12   4    30443.84    32560.33    192.89 o 
   4  12   4    31283.11    31406.21    195.62 o 
   6  12   4     4157.32     3965.32     61.46 o 
   8  12   4      657.81      752.14     49.94 o 
  10  12   4    11450.94    11718.96    147.34 o 
  12  12   4    37178.69    37963.36    378.95 o 
  14  12   4    11271.22    12386.64    232.32 o 
  16  12   4    13540.12    13267.34    237.27 o 
  18  12   4     7561.49     7962.46    186.02 o 
  20  12   4     2118.02     2256.84    212.11 o 
  22  12   4     5281.87     5308.99    285.85 o 
  24  12   4     5941.16     5845.54    232.18 o 
 -27  13   4      645.92      640.55    130.80 o 
 -25  13   4     1115.22     1170.22    117.39 o 
 -23  13   4     5748.57     6194.10    168.82 o 
 -21  13   4    17321.80    16942.72    216.77 o 
 -19  13   4    10504.85    10551.38    165.25 o 
 -17  13   4     2273.83     2402.61     89.06 o 
 -15  13   4     1984.72     1963.97     71.98 o 
 -13  13   4    18193.78    19137.32    186.89 o 
 -11  13   4    30928.35    30786.38    237.44 o 
  -9  13   4    23076.39    23042.76    192.69 o 
  -7  13   4      328.48      392.36     37.77 o 
  -5  13   4       10.54       76.62     26.05 o 
  -3  13   4     5376.94     5343.47     57.59 o 
  -1  13   4    25276.15    25689.09    184.61 o 
   1  13   4     8481.24     8385.43     91.36 o 
   3  13   4      384.81      546.71     29.83 o 
   5  13   4     5389.59     4847.00     62.45 o 
   7  13   4    13439.97    14311.10    141.62 o 
   9  13   4    28501.57    28024.31    240.47 o 
  11  13   4     6658.40     6696.96    107.99 o 
  13  13   4      165.38      153.13     52.44 o 
  15  13   4     5573.65     5234.58    151.63 o 
  17  13   4    12529.18    13078.88    270.99 o 
  19  13   4     7738.82     7977.43    207.32 o 
  21  13   4     3750.20     4050.28    176.41 o 
  23  13   4      446.72      282.55    109.37 o 
 -26  14   4      254.04      284.88     86.45 o 
 -24  14   4      791.82      729.90     89.56 o 
 -22  14   4      888.65      823.84     95.79 o 
 -20  14   4     1980.07     1738.86     98.66 o 
 -18  14   4     6277.92     6257.92    140.77 o 
 -16  14   4     5099.47     5586.71    102.07 o 
 -14  14   4      634.82      900.08     59.78 o 
 -12  14   4    17687.50    16880.94    158.42 o 
 -10  14   4     4077.59     4349.69     81.33 o 
  -8  14   4      265.52      295.99     42.17 o 
  -6  14   4     7624.42     7628.67     88.82 o 
  -4  14   4    12483.39    12251.55    110.59 o 
  -2  14   4     3306.13     4012.14     63.37 o 
   0  14   4      210.40      211.32     40.03 o 
   2  14   4     1404.62     1711.86     46.80 o 
   4  14   4      469.50      462.83     39.15 o 
   6  14   4       15.97       39.90     27.61 o 
   8  14   4      941.12     1136.89     80.38 o 
  10  14   4     6447.16     6226.68    123.34 o 
  12  14   4     8147.61     8500.91    182.98 o 
  14  14   4       12.62       46.27     56.65 o 
  16  14   4     1007.70     1182.90     87.79 o 
  18  14   4       84.70       32.41     69.19 o 
  20  14   4      101.10       85.46     79.69 o 
  22  14   4       95.23       35.90     87.52 o 
 -25  15   4      240.31      259.85    104.12 o 
 -23  15   4     2199.49     2213.21    112.79 o 
 -21  15   4      103.28       68.35     64.54 o 
 -19  15   4      564.40      673.37     68.65 o 
 -17  15   4     5867.53     5927.13    129.90 o 
 -15  15   4      167.03      153.98     46.60 o 
 -13  15   4    17249.81    17488.76    235.85 o 
 -11  15   4    11004.37    10173.07    122.41 o 
  -9  15   4    11120.31    11624.63    134.75 o 
  -7  15   4        5.49       19.66     32.21 o 
  -5  15   4     3649.14     3711.58     63.66 o 
  -3  15   4     8673.63     8268.70    107.03 o 
  -1  15   4    10072.36    10498.68    110.82 o 
   1  15   4      566.34      727.82     55.44 o 
   3  15   4      911.80      815.93     46.63 o 
   5  15   4     4773.90     4808.80    135.81 o 
   7  15   4      850.79      927.68     55.66 o 
   9  15   4      573.99      600.57     59.89 o 
  11  15   4        4.67       54.90     37.35 o 
  13  15   4      657.32      526.75     66.62 o 
  15  15   4      575.73      612.92     81.42 o 
  17  15   4     3824.95     3800.54    134.65 o 
  19  15   4     2695.29     2674.10    126.14 o 
  21  15   4       51.28      -21.98     74.68 o 
 -24  16   4     1678.63     1505.42    115.86 o 
 -22  16   4      780.09      631.23     78.98 o 
 -20  16   4     2020.84     1956.93    117.50 o 
 -18  16   4    13809.08    14380.26    184.99 o 
 -16  16   4    18111.12    18236.92    198.71 o 
 -14  16   4     8791.77     9053.61    156.05 o 
 -12  16   4       21.84       36.59     40.73 o 
 -10  16   4    29696.33    29211.11    262.16 o 
  -8  16   4    52516.32    52530.73    423.18 o 
  -6  16   4    15957.28    16919.49    165.69 o 
  -4  16   4     8297.58     9114.21    100.12 o 
  -2  16   4       30.99       84.74     31.78 o 
   0  16   4     1157.55     1214.86     67.68 o 
   2  16   4     4768.54     4973.93     80.92 o 
   4  16   4    33791.41    33416.54    247.36 o 
   6  16   4     9667.80     9787.91    137.21 o 
   8  16   4     3295.69     3413.70     91.30 o 
  10  16   4     4198.41     3914.06     91.45 o 
  12  16   4     4656.14     4899.99    116.04 o 
  14  16   4    14420.04    15601.13    214.22 o 
  16  16   4    13988.04    13951.64    326.48 o 
  18  16   4     5056.75     4791.92    141.59 o 
  20  16   4      104.01       84.51     74.27 o 
 -23  17   4     2205.02     2256.96    110.36 o 
 -21  17   4     5603.32     5505.82    164.36 o 
 -19  17   4     4040.40     4275.77    117.77 o 
 -17  17   4     3443.51     3251.04    102.79 o 
 -15  17   4      969.54      829.00     69.14 o 
 -13  17   4    16773.61    17103.42    196.78 o 
 -11  17   4    17800.38    17671.78    184.05 o 
  -9  17   4    13962.67    14183.91    177.00 o 
  -7  17   4     2059.78     2391.29     79.78 o 
  -5  17   4     2043.93     2146.39     62.53 o 
  -3  17   4     6632.54     6379.13     96.80 o 
  -1  17   4    25615.40    27115.42    232.87 o 
   1  17   4    32269.08    32428.86    287.11 o 
   3  17   4     2059.37     2114.81    192.93 o 
   5  17   4     8938.21     9008.07    112.70 o 
   7  17   4    13895.69    13376.69    199.83 o 
   9  17   4    13931.40    13717.42    264.01 o 
  11  17   4     7365.10     6515.77    227.89 o 
  13  17   4     1196.94     1182.98     88.15 o 
  15  17   4       17.48      -53.11     53.11 o 
  17  17   4     1497.55     1558.80    125.87 o 
 -22  18   4       23.91       30.52     63.42 o 
 -20  18   4     1120.78      831.13     98.95 o 
 -18  18   4     1253.70      937.51    101.46 o 
 -16  18   4     2947.46     2829.62     92.98 o 
 -14  18   4     1325.02     1168.90     73.70 o 
 -12  18   4       16.94       55.60     45.03 o 
 -10  18   4      455.67      655.39     61.95 o 
  -8  18   4     1307.47     1044.61     66.04 o 
  -6  18   4     1067.31     1060.93     58.14 o 
  -4  18   4     1626.48     1664.94     59.10 o 
  -2  18   4       52.16       34.32     38.93 o 
   0  18   4     1005.33      889.14     62.27 o 
   2  18   4      109.71      147.37     34.13 o 
   4  18   4     2287.58     2554.73     62.06 o 
   6  18   4       31.02       38.36     81.11 o 
   8  18   4     1002.65     1143.52     77.25 o 
  10  18   4        1.11       73.42     44.93 o 
  12  18   4       21.16       63.63     50.82 o 
  14  18   4      661.56      539.15     71.77 o 
  16  18   4     1292.19     1124.23    159.83 o 
 -19  19   4     2471.33     2821.83    107.80 o 
 -17  19   4      983.59      804.58     83.24 o 
 -15  19   4      473.33      339.17     60.12 o 
 -13  19   4     3704.56     3508.57    110.04 o 
 -11  19   4     1313.89     1218.36     74.81 o 
  -9  19   4      664.62      589.77     63.45 o 
  -7  19   4      169.54      134.22     56.01 o 
  -5  19   4       46.45       49.60     52.26 o 
  -3  19   4      185.36      111.31     37.42 o 
  -1  19   4     2703.94     3047.29     93.06 o 
   1  19   4     4025.74     3876.72    110.40 o 
   3  19   4      510.23      491.58     40.23 o 
   5  19   4     2086.61     2087.13     66.75 o 
   7  19   4     4656.70     4038.03    101.33 o 
   9  19   4     1324.59     1183.32     74.57 o 
  11  19   4      743.08      779.06    101.11 o 
  13  19   4       22.18      134.03     90.61 o 
  15  19   4        1.74       -3.84     74.05 o 
 -18  20   4     5494.88     5426.70    137.38 o 
 -16  20   4     8649.38     9044.12    189.18 o 
 -14  20   4     8038.07     7797.27    152.46 o 
 -12  20   4     1660.67     1530.36     79.76 o 
 -10  20   4     3225.30     2925.35     87.47 o 
  -8  20   4     5411.72     5120.27    140.78 o 
  -6  20   4     1167.78     1411.34     74.22 o 
  -4  20   4     1178.33     1178.78     67.45 o 
  -2  20   4       27.99       58.78     54.46 o 
   0  20   4     5367.23     5486.10    135.59 o 
   2  20   4    13141.85    13343.33    180.98 o 
   4  20   4    16710.46    17532.52    264.26 o 
   6  20   4     4594.70     4746.09    206.93 o 
   8  20   4     1039.40      991.18    101.08 o 
  10  20   4      855.21      792.81    110.76 o 
  12  20   4     4252.65     4760.92    269.15 o 
 -15  21   4     1108.40     1112.90     95.99 o 
 -13  21   4     5701.64     5921.37    131.24 o 
 -11  21   4    14721.60    14913.92    194.26 o 
  -9  21   4    10891.29    10343.99    359.31 o 
  -7  21   4     1983.97     1931.20     94.62 o 
  -5  21   4     1131.28      917.57    105.91 o 
  -3  21   4     8201.74     8710.53    273.32 o 
  -1  21   4    14577.09    15442.40    247.71 o 
   1  21   4     2384.52     2552.50    124.16 o 
   3  21   4      102.03      200.03     69.12 o 
   5  21   4      253.37      244.49     83.02 o 
   7  21   4     7894.22     8055.93    241.21 o 
   9  21   4    14004.03    13960.82    260.25 o 
  11  21   4     5719.44     5839.05    207.44 o 
 -12  22   4      261.87      310.56     68.07 o 
 -10  22   4     1762.88     1458.62    145.48 o 
  -8  22   4     3597.82     4070.56    424.77 o 
  -6  22   4     7611.68     7819.18    341.25 o 
  -4  22   4     2484.33     2914.65    168.62 o 
  -2  22   4        7.43      -42.02     63.11 o 
   0  22   4        8.12       55.04     71.34 o 
   2  22   4      193.64      154.29     79.70 o 
   4  22   4      743.68      613.80    126.98 o 
   6  22   4     1046.53      635.50    144.54 o 
   8  22   4      254.10      230.63     88.69 o 
  -7  23   4      409.33      432.55    156.23 o 
  -5  23   4        1.18      -27.84     96.56 o 
  -3  23   4        4.17      -25.81     95.15 o 
  -1  23   4        4.74       16.67     77.23 o 
   1  23   4      494.83      305.35    128.64 o 
   3  23   4      260.76       96.91    113.42 o 
 -33   1   5      891.45      754.69    156.13 o 
 -31   1   5     1672.52     1996.00    167.27 o 
 -29   1   5     2230.01     2507.20    144.13 o 
 -27   1   5      512.92      392.37     99.08 o 
 -25   1   5     1162.86     1158.73     98.13 o 
 -23   1   5     9410.43     8538.27    206.18 o 
 -21   1   5    33649.06    34676.20    381.09 o 
 -19   1   5     4727.41     4637.56    111.32 o 
 -17   1   5     1218.60      803.81     64.04 o 
 -15   1   5    54698.95    56397.16    412.81 o 
 -13   1   5    67514.62    62227.30    466.93 o 
 -11   1   5      255.48      403.92     29.82 o 
  -9   1   5    56221.59    58499.17    360.65 o 
  -7   1   5        4.46      -17.01     17.01 o 
  -5   1   5    86355.78    84151.27    702.19 o 
  -3   1   5   111261.64   115739.76    818.56 o 
  -1   1   5    90652.80    75238.05    363.47 o 
   1   1   5     1891.44     3924.91     52.50 o 
   3   1   5     4965.16     7688.91     83.14 o 
   5   1   5    62990.35    51822.26    354.67 o 
   7   1   5    15244.79    18310.00    163.99 o 
   9   1   5   151777.05   159257.78   1282.37 o 
  11   1   5    20098.02    21272.32    203.65 o 
  13   1   5      373.44      487.17     65.74 o 
  15   1   5     7365.10     7584.23    233.97 o 
  17   1   5     6048.30     6076.49    173.67 o 
  19   1   5     9309.76     9312.20    180.45 o 
  21   1   5     1541.00     1633.79    141.56 o 
  23   1   5     2995.51     3328.65    150.95 o 
  25   1   5      300.31      282.67    149.87 o 
  27   1   5     1790.94     1818.57    155.52 o 
 -32   2   5      805.82      884.53    153.37 o 
 -30   2   5     8674.01     9357.20    260.58 o 
 -28   2   5    10730.29    11348.97    229.09 o 
 -26   2   5     9436.04    10370.96    220.75 o 
 -24   2   5     2132.96     2018.94    115.20 o 
 -22   2   5     8874.20     9566.21    174.53 o 
 -20   2   5    43225.51    46600.29    415.61 o 
 -18   2   5    83958.32    84354.59    674.32 o 
 -16   2   5    29545.91    29181.91    247.23 o 
 -14   2   5     9957.54     8932.41    104.45 o 
 -12   2   5      222.36       73.17     25.11 o 
 -10   2   5   160992.86   160294.75   1320.23 o 
  -8   2   5   315552.50   290924.41   2638.17 o 
  -6   2   5    32910.08    32448.47    257.12 o 
  -4   2   5    18372.51    18538.68     96.69 o 
  -2   2   5       86.50       10.73     10.55 o 
   0   2   5    11881.66    12640.62     83.30 o 
   2   2   5    29155.19    34047.21    231.19 o 
   4   2   5    65319.14    66325.77   1461.47 o 
   6   2   5    21328.36    20629.82    154.81 o 
   8   2   5    29610.62    29527.61    240.93 o 
  10   2   5    78453.56    76758.78    588.76 o 
  12   2   5     4575.29     3945.12     91.06 o 
  14   2   5     4098.87     4151.51    125.70 o 
  16   2   5       81.29      103.92     58.42 o 
  18   2   5     2349.89     2501.94    124.07 o 
  20   2   5     2682.10     3019.57    127.53 o 
  22   2   5    14460.78    14755.91    338.52 o 
  24   2   5     6773.64     7110.08    263.36 o 
  26   2   5      584.65      502.78    116.82 o 
 -33   3   5     2945.50     2609.68    374.78 o 
 -31   3   5     5644.28     5897.60    202.74 o 
 -29   3   5      978.01     1078.06    136.89 o 
 -27   3   5    11204.71    11129.83    221.20 o 
 -25   3   5    14142.86    13988.25    223.01 o 
 -23   3   5    11585.49    11488.11    197.18 o 
 -21   3   5     9508.01     9643.64    168.09 o 
 -19   3   5      529.16      467.36     56.86 o 
 -17   3   5     3013.06     3838.30     80.97 o 
 -15   3   5      676.13      698.08     44.99 o 
 -13   3   5    41368.27    38886.73    276.82 o 
 -11   3   5     7445.69     7207.69     82.31 o 
  -9   3   5    84697.89    84848.96    628.19 o 
  -7   3   5    11863.14    14661.24    130.81 o 
  -5   3   5    89955.27    95515.64    523.80 o 
  -3   3   5     7000.28     3863.37     94.28 o 
  -1   3   5      277.63      960.92     17.48 o 
   1   3   5     6618.01     3731.49     38.41 o 
   3   3   5      653.31      390.68     45.58 o 
   5   3   5      178.70      112.96     54.53 o 
   7   3   5     4693.05     4189.72     72.43 o 
   9   3   5   126067.98   131922.28   1021.73 o 
  11   3   5     2560.50     2528.60     83.84 o 
  13   3   5     4329.82     3907.42     96.19 o 
  15   3   5     1312.37     1099.59     75.80 o 
  17   3   5     9673.34    10206.86    173.66 o 
  19   3   5     8444.07     7957.82    171.73 o 
  21   3   5      903.28      717.10    109.53 o 
  23   3   5      179.04      206.94    101.39 o 
  25   3   5     9111.14     9156.49    270.12 o 
  27   3   5     5730.27     5955.84    214.99 o 
 -32   4   5       74.90       27.56     87.30 o 
 -30   4   5      200.22      219.87    149.73 o 
 -28   4   5       87.78       57.77     77.78 o 
 -26   4   5     1951.90     2348.30    157.45 o 
 -24   4   5      544.69      635.68     93.54 o 
 -22   4   5     6157.46     5948.38    134.80 o 
 -20   4   5      161.01      154.62     56.16 o 
 -18   4   5     2381.00     2519.73     92.82 o 
 -16   4   5    13510.95    16181.86    166.01 o 
 -14   4   5      387.27      893.93     58.22 o 
 -12   4   5    23239.88    24613.46    208.70 o 
 -10   4   5    15866.90    18009.00    145.59 o 
  -8   4   5       18.89      162.94    132.16 o 
  -6   4   5     4547.01     4526.91     39.07 o 
  -4   4   5     3709.34     2939.30     24.40 o 
  -2   4   5    27965.29    28195.49    189.42 o 
   0   4   5      375.80      152.21     14.11 o 
   2   4   5       19.54       99.31     19.00 o 
   4   4   5    13818.56    13341.41     98.71 o 
   6   4   5      633.93      343.44     30.33 o 
   8   4   5     5710.22     5952.49     81.75 o 
  10   4   5    10474.04    10135.05    147.77 o 
  12   4   5     2774.78     2987.83    114.17 o 
  14   4   5     1790.13     2083.79     83.29 o 
  16   4   5        0.29       20.06     51.96 o 
  18   4   5     1570.68     1552.00    111.89 o 
  20   4   5        1.13      -76.13     76.13 o 
  22   4   5      247.03      162.56     81.42 o 
  24   4   5       55.48       13.92     79.41 o 
  26   4   5      217.28      362.10    139.38 o 
 -33   5   5      910.50      637.84    131.92 o 
 -31   5   5     1063.42     1236.32    158.06 o 
 -29   5   5     1127.53     1020.94    134.04 o 
 -27   5   5      987.95      935.53    106.90 o 
 -25   5   5      297.58      292.59     79.54 o 
 -23   5   5    12294.93    12294.67    206.34 o 
 -21   5   5     1888.13     2056.69     90.48 o 
 -19   5   5     2660.98     2455.49     95.95 o 
 -17   5   5    13491.34    12931.57    171.84 o 
 -15   5   5     9587.11     9262.85    138.68 o 
 -13   5   5    16601.67    15436.25    157.37 o 
 -11   5   5    79814.92    82963.48    657.16 o 
  -9   5   5      361.28       24.45     34.52 o 
  -7   5   5    70829.21    64130.30    436.80 o 
  -5   5   5   133277.47   144850.95    786.70 o 
  -3   5   5   102675.08    92910.98    563.40 o 
  -1   5   5     3824.25     3035.81     50.20 o 
   1   5   5     2610.30     2318.30     33.59 o 
   3   5   5    13118.96    12183.84     91.59 o 
   5   5   5    91416.84    92082.29    586.49 o 
   7   5   5      204.89       80.42     26.91 o 
   9   5   5     7482.95     7217.95    181.08 o 
  11   5   5    26333.14    26849.21    272.76 o 
  13   5   5       48.90      159.26     51.48 o 
  15   5   5    15058.83    14915.39    205.53 o 
  17   5   5     6817.50     6937.19    155.03 o 
  19   5   5     6316.75     6784.73    190.99 o 
  21   5   5     4120.79     4302.68    173.13 o 
  23   5   5      141.75      176.65     85.55 o 
  25   5   5     2866.78     2934.97    325.47 o 
  27   5   5     2909.43     3015.09    205.65 o 
 -32   6   5       25.09      106.52    205.14 o 
 -30   6   5     1853.81     1891.52    141.45 o 
 -28   6   5    13201.11    13839.22    458.67 o 
 -26   6   5    10864.69    11039.88    398.73 o 
 -24   6   5     3494.15     3212.79    122.10 o 
 -22   6   5      675.49      796.39     87.94 o 
 -20   6   5    11363.21    10680.14    204.16 o 
 -18   6   5    16810.38    16273.22    226.75 o 
 -16   6   5     5930.69     6142.32    139.08 o 
 -14   6   5      998.97     1473.82     68.10 o 
 -12   6   5    10099.43     8325.80    263.54 o 
 -10   6   5    21290.59    18385.88    164.42 o 
  -8   6   5   166159.31   151155.81    960.56 o 
  -6   6   5   121825.53   126194.37    755.86 o 
  -4   6   5    16285.20    14658.99     97.39 o 
  -2   6   5    17285.99    16431.96    100.07 o 
   0   6   5   162677.92   162802.41   2361.28 o 
   2   6   5   102206.60   101354.97    614.78 o 
   4   6   5    46520.59    43776.21    264.15 o 
   6   6   5    17927.92    19096.46    131.40 o 
   8   6   5     3430.35     3674.08     60.86 o 
  10   6   5    50408.11    51188.75    415.95 o 
  12   6   5    24982.83    24589.16    377.64 o 
  14   6   5     7870.84     8524.07    143.26 o 
  16   6   5      179.48      282.80     64.96 o 
  18   6   5     1315.77     1548.05    119.86 o 
  20   6   5     3830.49     3841.19    137.27 o 
  22   6   5    10524.92    10598.73    273.89 o 
  24   6   5     5675.52     6084.83    212.26 o 
  26   6   5        2.85      -16.62     91.63 o 
 -31   7   5     1398.02     1379.17    166.64 o 
 -29   7   5      162.17       47.41    116.71 o 
 -27   7   5      265.06      383.18    114.07 o 
 -25   7   5     6163.30     6325.54    193.20 o 
 -23   7   5    21574.08    22282.96    357.41 o 
 -21   7   5     2017.32     1873.73    144.55 o 
 -19   7   5     5978.51     6381.81    139.82 o 
 -17   7   5     9366.86     8910.18    147.43 o 
 -15   7   5    48720.64    49055.93    442.11 o 
 -13   7   5    99868.56   106221.40   2321.95 o 
 -11   7   5     5486.42     5303.30     60.09 o 
  -9   7   5     1111.63     1129.59     40.40 o 
  -7   7   5    11532.61    11610.63     75.86 o 
  -5   7   5   194248.38   200654.50   1112.15 o 
  -3   7   5   220587.30   225523.16   1562.04 o 
  -1   7   5     4006.06     3259.95     45.38 o 
   1   7   5    49043.08    47965.27    623.88 o 
   3   7   5    11878.92    12720.71    128.12 o 
   5   7   5    27082.00    28605.49    184.56 o 
   7   7   5    31151.75    30634.96    206.06 o 
   9   7   5    58668.95    60090.53    430.61 o 
  11   7   5     3264.93     3111.77     69.82 o 
  13   7   5     1976.99     2204.68    130.58 o 
  15   7   5     1241.76     1295.09     82.15 o 
  17   7   5    14979.50    15187.85    358.45 o 
  19   7   5    25418.33    26326.96    492.73 o 
  21   7   5     2522.99     2286.78    124.99 o 
  23   7   5      610.08      569.69    120.07 o 
  25   7   5     1218.01     1134.49    176.44 o 
 -30   8   5       14.73      100.28    136.96 o 
 -28   8   5      485.27      511.21    123.06 o 
 -26   8   5     1600.04     1894.77    159.04 o 
 -24   8   5      251.65      110.41    110.10 o 
 -22   8   5       30.17       -6.33     63.84 o 
 -20   8   5     3030.21     3187.54    121.09 o 
 -18   8   5     3210.17     3073.44    111.63 o 
 -16   8   5     2209.22     2195.12    127.78 o 
 -14   8   5       41.25      101.03     54.30 o 
 -12   8   5      171.54      502.01     45.46 o 
 -10   8   5      307.08      217.47     30.11 o 
  -8   8   5    27337.44    30117.54    187.45 o 
  -6   8   5     1182.33     1818.06     28.45 o 
  -4   8   5     7193.41     6427.19     43.78 o 
  -2   8   5    41959.12    42806.78    230.62 o 
   0   8   5      799.07     1150.83     21.76 o 
   2   8   5       62.43      235.29     19.49 o 
   4   8   5    20380.76    23607.40    200.54 o 
   6   8   5       45.92      183.61     34.38 o 
   8   8   5      224.09      226.23     31.28 o 
  10   8   5      738.98      706.23     49.72 o 
  12   8   5      829.85      804.40     55.11 o 
  14   8   5      787.60      867.60     69.57 o 
  16   8   5       96.89      101.75     61.63 o 
  18   8   5       88.33       71.52     73.62 o 
  20   8   5      180.41      167.20     76.39 o 
  22   8   5       15.91      -79.96     79.96 o 
  24   8   5     2605.45     2886.64    249.95 o 
 -31   9   5      692.68      669.78    165.87 o 
 -29   9   5      208.68      144.79    112.00 o 
 -27   9   5      503.56      667.47    138.57 o 
 -25   9   5       47.22      218.51    108.06 o 
 -23   9   5     7360.12     7846.09    201.01 o 
 -21   9   5      147.15       74.36     78.74 o 
 -19   9   5      804.17      784.72     82.44 o 
 -17   9   5     4948.17     5199.38    122.68 o 
 -15   9   5     7543.30     8103.88    107.39 o 
 -13   9   5    16773.44    15666.49    172.45 o 
 -11   9   5    14533.68    16154.31    125.00 o 
  -9   9   5      853.29      725.96     33.96 o 
  -7   9   5    20908.95    23015.69    154.00 o 
  -5   9   5    22689.76    24643.39    148.42 o 
  -3   9   5    24290.96    22401.39    125.12 o 
  -1   9   5    21119.41    22400.03    137.91 o 
   1   9   5      131.21      228.87     21.40 o 
   3   9   5     5954.14     6389.31     60.53 o 
   5   9   5     1378.93     1780.90     46.13 o 
   7   9   5    10191.78     9318.69    115.19 o 
   9   9   5    18557.17    18995.08    306.64 o 
  11   9   5     1885.74     1809.80     61.92 o 
  13   9   5      554.14      589.38     56.33 o 
  15   9   5     4246.98     4515.77    129.33 o 
  17   9   5    16600.55    16578.88    227.55 o 
  19   9   5      393.09      486.58     85.85 o 
  21   9   5      185.22      216.14     87.65 o 
  23   9   5      966.39     1167.18    128.77 o 
  25   9   5      891.63      839.88    129.55 o 
 -30  10   5     7154.40     7185.56    264.84 o 
 -28  10   5    16220.44    15465.85    574.40 o 
 -26  10   5      754.85      733.39    155.53 o 
 -24  10   5       10.24      120.62     93.58 o 
 -22  10   5    12273.55    11278.44    276.71 o 
 -20  10   5    16217.14    15936.86    221.51 o 
 -18  10   5    24826.82    25898.72    268.20 o 
 -16  10   5    17201.90    16779.16    161.14 o 
 -14  10   5      797.25      839.08     53.42 o 
 -12  10   5    11323.55    10605.75     98.12 o 
 -10  10   5    32137.69    32142.89    223.63 o 
  -8  10   5    54419.21    54563.29    339.69 o 
  -6  10   5    49424.48    51299.59    270.87 o 
  -4  10   5    45418.07    44409.79    216.14 o 
  -2  10   5    66769.85    67442.57    405.24 o 
   0  10   5    43062.43    42031.58    212.13 o 
   2  10   5    54345.63    53410.38    281.91 o 
   4  10   5    47813.86    49279.64    327.86 o 
   6  10   5     2059.71     1719.93     43.44 o 
   8  10   5     5506.15     5253.71     90.91 o 
  10  10   5    23935.66    22980.96    231.00 o 
  12  10   5    30683.03    31267.89    361.57 o 
  14  10   5     9270.26    10344.15    266.78 o 
  16  10   5     1113.58     1084.77    110.18 o 
  18  10   5      943.01      984.97     83.25 o 
  20  10   5     1610.02     1479.07    108.79 o 
  22  10   5     9792.38    10323.44    324.18 o 
  24  10   5     1513.26     1322.07    135.03 o 
 -29  11   5      218.30      279.03    123.27 o 
 -27  11   5        9.78       32.28    103.74 o 
 -25  11   5     1557.72     1482.97    111.35 o 
 -23  11   5     9874.17    10426.86    206.06 o 
 -21  11   5     5507.80     5731.17    134.30 o 
 -19  11   5      107.97      245.73     57.78 o 
 -17  11   5    17421.43    16941.35    191.03 o 
 -15  11   5    11321.84    11426.08    126.39 o 
 -13  11   5    20303.97    20237.08    160.38 o 
 -11  11   5    21210.32    21503.96    183.13 o 
  -9  11   5    14030.08    15122.45    126.64 o 
  -7  11   5     3513.81     4500.70     61.32 o 
  -5  11   5   105539.66   107020.83    593.88 o 
  -3  11   5    90674.59    92102.11    498.63 o 
  -1  11   5    19722.28    19223.87    135.57 o 
   1  11   5     5551.81     5608.07     73.25 o 
   3  11   5     3081.77     3345.09     39.70 o 
   5  11   5    25859.19    26565.65    188.87 o 
   7  11   5    15699.33    15919.45    147.95 o 
   9  11   5    13678.94    13771.60    199.01 o 
  11  11   5     1600.51     1517.38     76.48 o 
  13  11   5      197.96      249.41     74.19 o 
  15  11   5     3517.05     3322.22    124.90 o 
  17  11   5    16414.68    16461.63    276.42 o 
  19  11   5     6296.07     6772.48    285.28 o 
  21  11   5        7.50       11.83     81.79 o 
  23  11   5       84.10      120.75     94.06 o 
 -28  12   5        7.63     -120.31    120.71 o 
 -26  12   5     2163.14     2123.82    155.73 o 
 -24  12   5     1973.31     1687.35    118.73 o 
 -22  12   5      393.78      535.03     79.71 o 
 -20  12   5      987.78     1063.63     74.23 o 
 -18  12   5     8192.52     8198.87    126.80 o 
 -16  12   5     3876.47     3930.01    140.91 o 
 -14  12   5     2214.31     2203.55     86.89 o 
 -12  12   5      833.03      920.31     48.15 o 
 -10  12   5      583.13      603.16     40.28 o 
  -8  12   5      506.94      526.61     38.65 o 
  -6  12   5     2958.78     3003.18     48.84 o 
  -4  12   5     1448.75     1933.30     36.99 o 
  -2  12   5      501.72      614.27     24.57 o 
   0  12   5     1314.61      993.18     34.39 o 
   2  12   5     3066.38     3406.52     47.53 o 
   4  12   5     9486.90     9742.19     91.73 o 
   6  12   5     5162.51     5410.05     79.63 o 
   8  12   5      119.71       98.50     32.41 o 
  10  12   5     2893.95     2831.12     76.27 o 
  12  12   5    11370.45    10800.45    173.41 o 
  14  12   5    10314.94    10527.48    237.60 o 
  16  12   5       19.75      -10.14     61.29 o 
  18  12   5     1726.46     1327.87    116.13 o 
  20  12   5      605.42      512.66    100.95 o 
  22  12   5      584.94      375.25    147.63 o 
 -27  13   5        1.23      -17.97     72.48 o 
 -25  13   5       20.62       59.28     65.40 o 
 -23  13   5       98.39       58.59     71.44 o 
 -21  13   5       98.52      154.03     59.54 o 
 -19  13   5     4803.98     4598.16    115.61 o 
 -17  13   5     1589.51     1845.35     79.72 o 
 -15  13   5      770.41      888.89     61.32 o 
 -13  13   5      193.77      248.41     40.48 o 
 -11  13   5      802.85     1002.07     50.56 o 
  -9  13   5      328.08      277.20     46.22 o 
  -7  13   5      160.08      250.62     33.03 o 
  -5  13   5        9.40       45.85     24.04 o 
  -3  13   5     4741.94     4930.79     74.54 o 
  -1  13   5    26242.45    26464.55    218.17 o 
   1  13   5      775.80      858.57     31.95 o 
   3  13   5     6665.35     7036.73     71.63 o 
   5  13   5     2355.63     2027.44     60.92 o 
   7  13   5      189.15      199.08     90.39 o 
   9  13   5     9646.36     9900.20    149.16 o 
  11  13   5     3563.07     3825.06     87.37 o 
  13  13   5        2.45       -7.53     42.24 o 
  15  13   5     2162.14     2167.62    124.99 o 
  17  13   5       51.64       -5.20     68.78 o 
  19  13   5      130.85      198.89     87.27 o 
  21  13   5       33.21       67.25     83.87 o 
 -26  14   5     3360.00     3536.74    182.26 o 
 -24  14   5      190.78      268.51     79.55 o 
 -22  14   5     3154.03     3517.11    119.36 o 
 -20  14   5     6423.47     6323.39    130.94 o 
 -18  14   5     8017.72     8022.59    138.67 o 
 -16  14   5     5141.14     5282.48     99.85 o 
 -14  14   5        3.32       78.84     40.56 o 
 -12  14   5      284.95      314.79     49.55 o 
 -10  14   5    14053.08    13917.80    151.07 o 
  -8  14   5    26793.19    26370.76    211.82 o 
  -6  14   5    13155.57    12645.44    101.96 o 
  -4  14   5     2972.40     2879.21     61.41 o 
  -2  14   5      992.20     1225.55     42.65 o 
   0  14   5    16048.62    16971.33    131.80 o 
   2  14   5    30802.38    31181.02    218.08 o 
   4  14   5    35937.73    37635.07    248.13 o 
   6  14   5    11934.49    11877.05    115.79 o 
   8  14   5      214.39      265.07     37.15 o 
  10  14   5    28082.92    29622.20    361.81 o 
  12  14   5    12177.88    11862.17    171.50 o 
  14  14   5     5576.05     5760.38    125.71 o 
  16  14   5      598.66      472.57     85.86 o 
  18  14   5      248.92      345.75    110.41 o 
  20  14   5     4417.74     4344.22    172.45 o 
 -25  15   5     4580.60     3967.48    152.24 o 
 -23  15   5    12889.39    12924.85    216.35 o 
 -21  15   5     5703.44     6345.23    130.54 o 
 -19  15   5       90.29       87.80     51.21 o 
 -17  15   5     4367.09     4850.21    118.64 o 
 -15  15   5    12380.32    11899.52    139.37 o 
 -13  15   5    24907.59    25378.66    218.17 o 
 -11  15   5    14025.76    13739.49    155.02 o 
  -9  15   5     7936.09     7898.60    119.46 o 
  -7  15   5      460.54      537.12     56.54 o 
  -5  15   5    16294.95    16860.95    184.52 o 
  -3  15   5    27067.96    28035.57    269.50 o 
  -1  15   5    12923.32    13520.22    127.35 o 
   1  15   5     2102.26     1920.31     52.63 o 
   3  15   5     1852.99     1788.38     54.95 o 
   5  15   5     5487.47     5457.38     89.34 o 
   7  15   5     9029.71     8333.53    127.18 o 
   9  15   5    10954.52    11334.32    135.42 o 
  11  15   5      328.80      391.46     59.64 o 
  13  15   5     8802.47     8480.34    143.27 o 
  15  15   5     6068.66     6268.29    190.40 o 
  17  15   5     4910.74     4856.11    140.67 o 
  19  15   5     2401.56     2368.41    167.85 o 
 -24  16   5      256.56      142.84     95.33 o 
 -22  16   5      164.52      225.75     66.15 o 
 -20  16   5     1530.19     1518.80    100.72 o 
 -18  16   5     7015.74     6748.41    124.63 o 
 -16  16   5      258.82      290.87     63.96 o 
 -14  16   5      397.58      403.05     55.70 o 
 -12  16   5      108.33       78.16     45.90 o 
 -10  16   5      128.81      252.11     49.28 o 
  -8  16   5      448.49      447.94     45.18 o 
  -6  16   5       17.26       13.93     32.66 o 
  -4  16   5     7074.78     6579.30     82.80 o 
  -2  16   5      278.31      504.94     42.47 o 
   0  16   5     4473.84     4313.23     88.07 o 
   2  16   5    11441.45    11458.34    123.53 o 
   4  16   5     8301.30     8126.20     88.14 o 
   6  16   5     4131.52     4442.14    126.58 o 
   8  16   5        3.33       54.49     43.67 o 
  10  16   5     6671.74     6289.13    126.74 o 
  12  16   5    11310.12    10836.11    166.23 o 
  14  16   5     4305.87     4464.73    222.81 o 
  16  16   5     1446.21     1287.18    103.08 o 
  18  16   5      135.51      195.46     84.23 o 
 -23  17   5      551.41      524.64     82.74 o 
 -21  17   5       59.47       65.08     56.78 o 
 -19  17   5      536.18      562.07     75.28 o 
 -17  17   5      685.79      664.75     70.05 o 
 -15  17   5     3458.23     3885.62     93.67 o 
 -13  17   5      423.30      356.14     53.96 o 
 -11  17   5      503.78      564.92     55.74 o 
  -9  17   5     1973.01     1560.37     97.42 o 
  -7  17   5       11.31        0.69     28.39 o 
  -5  17   5      220.14      169.21     35.83 o 
  -3  17   5    13961.96    13647.65    191.38 o 
  -1  17   5    11992.02    12729.95    142.39 o 
   1  17   5      847.60      903.84     37.56 o 
   3  17   5     1516.48     1323.97     57.01 o 
   5  17   5     1488.56     1578.57     55.21 o 
   7  17   5     5498.72     5265.11    374.91 o 
   9  17   5     3409.93     3202.92     75.95 o 
  11  17   5       57.63       19.79     38.37 o 
  13  17   5        2.20       -6.56     40.27 o 
  15  17   5     1192.54     1017.49     89.74 o 
  17  17   5      106.27      141.99    120.28 o 
 -22  18   5      237.71      200.99     74.95 o 
 -20  18   5     5211.61     5351.94    128.72 o 
 -18  18   5     8467.66     9023.29    210.98 o 
 -16  18   5     7417.01     7447.27    127.16 o 
 -14  18   5     1651.97     1800.14    131.03 o 
 -12  18   5     3635.38     3877.81     91.93 o 
 -10  18   5     5507.68     5358.74    103.61 o 
  -8  18   5    10348.25    10816.66    129.88 o 
  -6  18   5     9047.84     8433.05    133.39 o 
  -4  18   5      140.88      195.69     41.62 o 
  -2  18   5      693.35      780.46     64.32 o 
   0  18   5     9676.58     9564.49    176.31 o 
   2  18   5    25414.90    24495.79    590.24 o 
   4  18   5    16688.57    16323.42    477.89 o 
   6  18   5     5003.26     4513.56    132.52 o 
   8  18   5      231.18      236.51     41.33 o 
  10  18   5     4453.06     4151.54    108.75 o 
  12  18   5     6694.36     6891.22    290.41 o 
  14  18   5     6316.09     7565.29    683.76 o 
  16  18   5     1250.51     1288.78    153.32 o 
 -19  19   5     2021.03     1908.99    114.13 o 
 -17  19   5      278.77      192.24     63.93 o 
 -15  19   5     4396.36     4236.47    115.65 o 
 -13  19   5     8691.53     8686.75    129.13 o 
 -11  19   5    12197.13    11515.50    152.06 o 
  -9  19   5     2249.93     2228.80     84.25 o 
  -7  19   5     2620.67     2646.03     91.33 o 
  -5  19   5     7063.81     7293.33    190.24 o 
  -3  19   5    12137.08    11453.05    336.97 o 
  -1  19   5     6928.00     7231.30    178.32 o 
   1  19   5      698.73      770.64     37.78 o 
   3  19   5     3199.15     3026.28     65.32 o 
   5  19   5     9767.83     9564.64    254.39 o 
   7  19   5     9585.23     9349.26    285.57 o 
   9  19   5     4850.24     5330.57    159.06 o 
  11  19   5      921.56     1014.61    107.85 o 
  13  19   5     1611.74     1762.72    195.61 o 
 -18  20   5     5926.19     5720.32    141.39 o 
 -16  20   5     2075.91     2122.65    110.48 o 
 -14  20   5      463.81      346.83     67.32 o 
 -12  20   5       94.46       43.00     52.26 o 
 -10  20   5      346.51      448.41     58.28 o 
  -8  20   5     1335.90     1206.03     72.62 o 
  -6  20   5     2351.86     2527.61    161.28 o 
  -4  20   5      480.64      231.52     62.07 o 
  -2  20   5      654.17      545.93     66.79 o 
   0  20   5      338.39      263.91     38.80 o 
   2  20   5      174.77      193.25     71.31 o 
   4  20   5     1005.23     1106.37    109.47 o 
   6  20   5      568.75      461.82    105.40 o 
   8  20   5      229.42      231.93     89.45 o 
  10  20   5     1256.11     1058.30    118.57 o 
  12  20   5      727.31      640.98    115.53 o 
 -15  21   5     2262.50     2043.50    104.95 o 
 -13  21   5       69.34       60.82     59.33 o 
 -11  21   5       17.05      -41.88     45.90 o 
  -9  21   5      109.23      152.67     63.49 o 
  -7  21   5      878.02      889.20    109.36 o 
  -5  21   5     1156.18     1271.89    127.02 o 
  -3  21   5     2147.67     2038.53    186.46 o 
  -1  21   5      877.92      812.83    102.15 o 
   1  21   5      132.36      168.09     95.65 o 
   3  21   5       70.87      233.81     75.93 o 
   5  21   5       88.21        7.60     83.79 o 
   7  21   5     1736.27     1469.31    213.81 o 
   9  21   5      709.51      855.49    110.52 o 
 -12  22   5     5522.35     5839.62    139.58 o 
 -10  22   5     8469.30     8487.86    236.02 o 
  -8  22   5     4221.13     3927.14    276.16 o 
  -6  22   5     3011.80     3087.04    260.38 o 
  -4  22   5      794.75      957.88    128.07 o 
  -2  22   5      859.16      465.43    216.17 o 
   0  22   5     5703.16     6283.48    183.86 o 
   2  22   5     5459.37     5133.94    173.52 o 
   4  22   5     2246.91     1929.50    215.24 o 
   6  22   5      181.73      138.42     80.62 o 
  -7  23   5     2429.13     2252.65    244.60 o 
  -5  23   5     5288.59     5148.35    311.66 o 
  -3  23   5     7691.32     8024.45    279.73 o 
  -1  23   5     7315.85     7282.96    222.41 o 
   1  23   5      712.20      553.77    247.98 o 
 -32   0   6     3767.34     4014.55    363.94 o 
 -30   0   6    15277.67    17182.86    575.98 o 
 -28   0   6     3843.13     3937.88    212.87 o 
 -26   0   6       23.17       17.71     89.31 o 
 -24   0   6      318.33      443.23    132.08 o 
 -22   0   6    14660.24    15565.03    332.99 o 
 -20   0   6    69733.54    64017.12    815.64 o 
 -18   0   6    17019.93    16149.41    267.22 o 
 -16   0   6      274.86       70.50     47.98 o 
 -14   0   6     9570.67    11860.19    156.14 o 
 -12   0   6    49482.63    47067.98    463.24 o 
 -10   0   6   456988.25   445894.47   5669.74 o 
  -8   0   6     2130.51     1793.05     90.74 o 
  -4   0   6    14541.90    11809.36    153.74 o 
  -2   0   6     1373.97      664.53     51.25 o 
   0   0   6    21340.22    27005.86    259.91 o 
   2   0   6    76574.13    65164.08    592.77 o 
   4   0   6   165774.06   190895.30   2036.41 o 
   6   0   6    35495.04    36207.86    370.22 o 
   8   0   6   174984.97   175696.33   6008.38 o 
  10   0   6   175957.36   187144.91   6546.88 o 
  12   0   6    22763.42    20839.79    306.87 o 
  14   0   6    13819.52    13124.88    251.31 o 
  16   0   6      800.09      912.93    152.87 o 
  18   0   6     1996.42     1984.77    156.95 o 
  20   0   6    18550.95    18231.66    382.45 o 
  22   0   6      842.70     1308.62    198.24 o 
  24   0   6      399.49      426.18    151.66 o 
  26   0   6       26.84      107.11    140.42 o 
 -33   1   6     1989.67     1789.99    177.10 o 
 -31   1   6      969.13     1142.38    141.18 o 
 -29   1   6      235.06      286.03    103.69 o 
 -27   1   6     2428.32     2519.66    129.27 o 
 -25   1   6     9181.52     9663.91    252.54 o 
 -23   1   6    15343.43    15091.04    208.51 o 
 -21   1   6     3571.27     3811.32    106.95 o 
 -19   1   6     1985.21     2102.92     95.09 o 
 -17   1   6     1469.83     1268.30     56.25 o 
 -15   1   6    62154.03    61828.29    461.19 o 
 -13   1   6    58880.33    61036.93    428.62 o 
 -11   1   6    13959.76    12357.53     95.64 o 
  -9   1   6    31204.37    31145.48    219.30 o 
  -7   1   6    10065.51     8669.35    116.38 o 
  -5   1   6     8824.64     7076.55     71.90 o 
  -3   1   6      145.56      383.83     33.23 o 
  -1   1   6   118671.48   113113.88    646.36 o 
   1   1   6    20994.16    25128.82    176.91 o 
   3   1   6     5558.16     5696.74     68.90 o 
   5   1   6    92365.20    86685.53    632.35 o 
   7   1   6    35311.21    35113.94    265.76 o 
   9   1   6     7222.08     6418.91    111.68 o 
  11   1   6    44382.41    47249.03    449.95 o 
  13   1   6    27219.42    26530.18    483.32 o 
  15   1   6    14863.38    14147.12    205.93 o 
  17   1   6    23252.20    23747.79    289.77 o 
  19   1   6     5467.19     5699.31    164.94 o 
  21   1   6      212.37      149.09     99.61 o 
  23   1   6      493.93      669.61    110.23 o 
  25   1   6     4428.71     4208.55    222.39 o 
 -34   2   6     1045.63      991.16    146.30 o 
 -32   2   6      390.95      365.90    127.87 o 
 -30   2   6      420.09      665.33    132.41 o 
 -28   2   6      962.94      850.78    105.64 o 
 -26   2   6      168.59      265.57     96.39 o 
 -24   2   6     3450.28     3555.73    135.25 o 
 -22   2   6     3085.13     2913.86    154.03 o 
 -20   2   6     3216.83     3624.73    145.49 o 
 -18   2   6       26.66       52.27     40.48 o 
 -16   2   6     6515.43     6725.46     98.83 o 
 -14   2   6     8086.97     8065.47    116.57 o 
 -12   2   6     3521.03     4493.83     57.87 o 
 -10   2   6    33442.16    36406.67    351.81 o 
  -8   2   6      506.66      369.78     30.45 o 
  -6   2   6     4171.07     5521.51     71.68 o 
  -4   2   6     4004.61     4135.31     49.00 o 
  -2   2   6     3646.86     4912.70     38.00 o 
   0   2   6   107756.76   119151.97    708.09 o 
   2   2   6     8352.56    12251.47     94.68 o 
   4   2   6    13302.06    11123.83    108.37 o 
   6   2   6      237.02      156.59     32.72 o 
   8   2   6    95104.79   103824.76    789.44 o 
  10   2   6     3688.35     4571.88     92.09 o 
  12   2   6     4630.76     5552.49    118.41 o 
  14   2   6       80.11       46.44     49.18 o 
  16   2   6      593.28      381.52     74.10 o 
  18   2   6      317.28      323.07     85.48 o 
  20   2   6      628.50      747.51     96.36 o 
  22   2   6     1755.67     1610.73    133.74 o 
  24   2   6      725.15      668.33    117.20 o 
  26   2   6      165.46      133.36    121.90 o 
 -33   3   6      512.15      378.66    160.36 o 
 -31   3   6        1.29        4.60     75.63 o 
 -29   3   6     2272.07     2658.59    142.73 o 
 -27   3   6     7871.35     8002.42    202.17 o 
 -25   3   6     6936.16     6625.75    169.21 o 
 -23   3   6    10052.76     9872.57    170.16 o 
 -21   3   6      410.02      313.80     65.67 o 
 -19   3   6       87.39      198.14     52.92 o 
 -17   3   6     2809.95     3023.94     80.48 o 
 -15   3   6    25177.22    22694.84    197.02 o 
 -13   3   6    28124.45    27640.41    245.55 o 
 -11   3   6    63256.70    61925.72    467.78 o 
  -9   3   6     6736.02     6869.54     67.36 o 
  -7   3   6    26670.07    29879.16    263.08 o 
  -5   3   6    77183.78    74130.46    506.92 o 
  -3   3   6      470.77      685.90     18.16 o 
  -1   3   6    65134.95    59465.88    288.59 o 
   1   3   6     5513.00     6798.55     59.82 o 
   3   3   6      892.25     1410.69     42.64 o 
   5   3   6    22190.70    18888.19    317.45 o 
   7   3   6    15029.87    13529.78    209.55 o 
   9   3   6     1026.65     1314.85     66.32 o 
  11   3   6    17313.34    17598.18    192.37 o 
  13   3   6     4672.22     4319.26    102.53 o 
  15   3   6    27692.23    29529.01    318.03 o 
  17   3   6     3811.82     3778.88    152.05 o 
  19   3   6     3148.98     3123.72    127.29 o 
  21   3   6       24.16       69.92    109.04 o 
  23   3   6     2418.70     2798.26    158.99 o 
  25   3   6     5137.00     5024.52    321.44 o 
 -32   4   6     6411.27     6950.12    223.07 o 
 -30   4   6     5376.68     5896.96    189.08 o 
 -28   4   6     9324.89     9264.71    542.45 o 
 -26   4   6        4.71       75.31     75.42 o 
 -24   4   6     1889.47     2265.71    117.00 o 
 -22   4   6    14524.43    14496.67    193.89 o 
 -20   4   6     4398.54     3865.28    115.30 o 
 -18   4   6    52915.25    49258.47    403.22 o 
 -16   4   6       38.45       69.60     46.24 o 
 -14   4   6    15861.38    14858.25    152.00 o 
 -12   4   6    16007.44    15664.44    154.78 o 
 -10   4   6    39087.11    33411.25    277.16 o 
  -8   4   6    75209.66    77242.70    570.71 o 
  -6   4   6    15427.58    12545.38     86.89 o 
  -4   4   6      408.54      683.50     29.29 o 
  -2   4   6     7368.12     6629.23     41.62 o 
   0   4   6    75210.59    73820.86    366.55 o 
   2   4   6   161294.69   163906.03   1044.86 o 
   4   4   6     2177.97     2938.29     47.31 o 
   6   4   6    49980.69    52766.21    559.01 o 
   8   4   6    35717.25    35214.32    286.48 o 
  10   4   6    41366.21    41601.68    341.04 o 
  12   4   6     7262.64     6973.80    116.18 o 
  14   4   6      408.57      273.48     64.07 o 
  16   4   6      910.97      871.31     87.62 o 
  18   4   6     7297.71     7540.90    217.94 o 
  20   4   6    14876.87    15649.01    264.68 o 
  22   4   6     7231.47     7140.60    259.09 o 
  24   4   6     2996.02     3125.53    219.20 o 
  26   4   6      123.90       30.47     87.70 o 
 -33   5   6      542.88      502.18    122.98 o 
 -31   5   6     2675.10     3019.07    183.48 o 
 -29   5   6      114.51       15.30    106.36 o 
 -27   5   6     8873.29     9272.06    202.25 o 
 -25   5   6     7338.36     7338.16    174.56 o 
 -23   5   6     7086.13     7105.41    176.85 o 
 -21   5   6      161.47      216.63     58.22 o 
 -19   5   6     1950.83     1821.86     96.47 o 
 -17   5   6     9157.61     7947.39    129.09 o 
 -15   5   6    50537.48    48643.21    461.86 o 
 -13   5   6   188058.91   192550.28   1772.65 o 
 -11   5   6    34158.80    33870.52    287.50 o 
  -9   5   6     1262.84     1194.72     54.71 o 
  -7   5   6    35783.75    34136.08    188.46 o 
  -5   5   6    58118.76    58804.68    263.59 o 
  -3   5   6     6246.77     5755.40     52.82 o 
  -1   5   6    21550.80    23608.25    174.11 o 
   1   5   6    11872.41    14058.80     76.97 o 
   3   5   6    25148.93    20687.51    128.03 o 
   5   5   6     7877.57     7653.78     77.19 o 
   7   5   6     8382.21     8864.95    122.86 o 
   9   5   6     8704.58     8838.66    209.55 o 
  11   5   6     3737.94     4349.47    140.65 o 
  13   5   6     7724.09     7704.30    127.14 o 
  15   5   6    14026.25    14208.49    211.97 o 
  17   5   6    16830.19    16131.19    256.24 o 
  19   5   6     5540.88     5753.86    165.80 o 
  21   5   6     1149.63     1117.91    123.46 o 
  23   5   6     3844.67     3903.46    161.80 o 
  25   5   6     3212.33     3207.37    179.94 o 
 -32   6   6       79.18       76.37    111.19 o 
 -30   6   6       41.17      136.66    107.89 o 
 -28   6   6      113.34      134.72     97.32 o 
 -26   6   6     3482.16     3448.41    159.83 o 
 -24   6   6      392.94      539.31    113.51 o 
 -22   6   6     1926.36     1971.81    122.98 o 
 -20   6   6       11.32       92.02     59.24 o 
 -18   6   6      711.74      726.00     68.98 o 
 -16   6   6     2330.64     2571.18     79.83 o 
 -14   6   6      578.81      413.86     45.66 o 
 -12   6   6     3792.01     4778.66     75.80 o 
 -10   6   6    14850.35    14625.71    131.59 o 
  -8   6   6    11047.80    12342.85     83.29 o 
  -6   6   6     5396.85     7007.95     48.99 o 
  -4   6   6     2148.78     2347.06     34.07 o 
  -2   6   6     6502.21     6845.10     54.41 o 
   0   6   6      310.38      721.95     38.17 o 
   2   6   6     3301.75     2431.65     29.31 o 
   4   6   6    12827.69    14983.70    108.61 o 
   6   6   6      152.30      128.77     25.26 o 
   8   6   6    10316.37    11270.75    187.35 o 
  10   6   6     9316.03     7979.12    154.31 o 
  12   6   6     5622.29     5821.66    125.61 o 
  14   6   6     3366.90     3261.02    107.94 o 
  16   6   6      312.03      293.09     78.51 o 
  18   6   6     1178.71     1443.34    101.47 o 
  20   6   6      541.86      599.40     92.84 o 
  22   6   6      226.69      271.29     88.82 o 
  24   6   6      157.67      229.40    102.51 o 
 -31   7   6      261.56      215.12    120.25 o 
 -29   7   6     1690.29     2032.80    161.89 o 
 -27   7   6     2962.57     2880.18    299.83 o 
 -25   7   6     9025.57     8720.01    330.25 o 
 -23   7   6    20853.67    22277.52    365.07 o 
 -21   7   6      233.33      278.69     84.95 o 
 -19   7   6     2175.12     2124.31     95.04 o 
 -17   7   6    12917.49    14410.98    185.00 o 
 -15   7   6    11214.65     9987.73    149.74 o 
 -13   7   6     4421.03     3614.72    109.02 o 
 -11   7   6    42139.00    43684.67    387.96 o 
  -9   7   6      229.54      570.82     51.41 o 
  -7   7   6      444.97      322.40     43.94 o 
  -5   7   6    11336.63    11135.51     63.14 o 
  -3   7   6    11455.34    15702.32    105.30 o 
  -1   7   6    13510.03    15751.75    112.61 o 
   1   7   6     1697.94     1872.20     57.87 o 
   3   7   6       39.62      475.48     37.89 o 
   5   7   6    28023.35    28401.71    193.34 o 
   7   7   6    14318.73    12725.27    115.55 o 
   9   7   6     9398.29     9787.69    119.52 o 
  11   7   6       16.08       45.55     35.80 o 
  13   7   6     1445.78     1514.78     67.05 o 
  15   7   6    12255.48    11991.22    243.43 o 
  17   7   6      546.54      469.70     89.08 o 
  19   7   6        8.95       25.57     61.48 o 
  21   7   6     3096.59     2886.57    183.28 o 
  23   7   6     4731.30     4610.50    257.95 o 
  25   7   6     1619.06     1298.45    184.70 o 
 -32   8   6     7004.93     6689.85    263.24 o 
 -30   8   6     5907.34     5488.27    228.76 o 
 -28   8   6     2138.69     2381.97    244.55 o 
 -26   8   6     2345.46     2246.30    146.40 o 
 -24   8   6      417.13      399.24     95.25 o 
 -22   8   6    24603.22    24696.92    331.77 o 
 -20   8   6    31887.12    29937.74    350.36 o 
 -18   8   6    17287.96    17249.05    220.35 o 
 -16   8   6      140.59      284.69     53.51 o 
 -14   8   6    11405.78    11249.51    139.37 o 
 -12   8   6    21387.95    22257.65    210.02 o 
 -10   8   6    40132.63    36956.43    237.89 o 
  -8   8   6    70042.23    74269.43    447.30 o 
  -6   8   6   105075.27   105254.41    534.39 o 
  -4   8   6     3024.62     3084.74     43.96 o 
  -2   8   6    68679.22    76160.09    484.52 o 
   0   8   6   144014.86   138185.73    996.86 o 
   2   8   6    28952.34    32018.65    221.23 o 
   4   8   6     3211.45     2500.99     70.83 o 
   6   8   6      383.84      499.96     30.95 o 
   8   8   6     2101.33     2166.16     51.27 o 
  10   8   6    46979.02    46019.65    404.58 o 
  12   8   6    23721.60    24337.73    227.11 o 
  14   8   6     6916.39     7297.81    123.10 o 
  16   8   6     2475.91     2164.23     97.37 o 
  18   8   6    14488.87    15219.80    217.97 o 
  20   8   6    10845.65    10753.31    205.92 o 
  22   8   6     2346.91     2315.55    122.70 o 
  24   8   6     2079.79     1822.88    151.65 o 
 -31   9   6      204.46      153.55    117.55 o 
 -29   9   6     4121.47     3519.54    425.07 o 
 -27   9   6     6936.25     7273.33    220.55 o 
 -25   9   6     4389.19     4142.70    168.09 o 
 -23   9   6    20819.71    21870.33    468.95 o 
 -21   9   6     4457.57     5168.14    183.83 o 
 -19   9   6     1159.13     1072.79     91.81 o 
 -17   9   6    29311.13    29578.61    542.98 o 
 -15   9   6    27453.80    27068.96    208.77 o 
 -13   9   6    23053.41    22032.34    171.37 o 
 -11   9   6     8548.31     8776.60     81.64 o 
  -9   9   6       66.92       13.05     18.22 o 
  -7   9   6    89660.86    97761.91    560.88 o 
  -5   9   6   295906.22   311605.25   1843.17 o 
  -3   9   6    77486.58    89833.28    504.57 o 
  -1   9   6      221.71        4.75     20.14 o 
   1   9   6     2287.62     2399.50     31.78 o 
   3   9   6    15388.39    15846.77    107.04 o 
   5   9   6     3308.11     2485.15     54.34 o 
   7   9   6     5089.90     5030.24    124.77 o 
   9   9   6     5314.68     5100.28     78.09 o 
  11   9   6       28.74       -4.84     34.30 o 
  13   9   6     2091.80     2328.88     76.62 o 
  15   9   6    11974.55    12218.05    177.54 o 
  17   9   6    10177.19    10493.68    180.26 o 
  19   9   6     6993.03     7096.96    159.55 o 
  21   9   6       63.78      -18.87     64.20 o 
  23   9   6     4610.44     4068.18    192.96 o 
 -30  10   6      323.60      194.94    158.92 o 
 -28  10   6       78.73      126.01    103.05 o 
 -26  10   6      263.78      210.03     98.81 o 
 -24  10   6     1934.56     1609.70    146.61 o 
 -22  10   6      177.75      139.09     77.85 o 
 -20  10   6      435.86      520.41     71.75 o 
 -18  10   6      818.94      714.68     60.40 o 
 -16  10   6     2016.21     2048.15     69.70 o 
 -14  10   6     2949.16     3244.02     72.90 o 
 -12  10   6     3802.61     2956.03     53.73 o 
 -10  10   6     1521.15     1705.20     48.35 o 
  -8  10   6        7.45       26.66     20.18 o 
  -6  10   6     4893.48     5664.78     47.45 o 
  -4  10   6      288.93      615.82     28.23 o 
  -2  10   6      743.79     1097.77     42.70 o 
   0  10   6      218.75      427.97     31.61 o 
   2  10   6      122.61      158.37     26.61 o 
   4  10   6     1866.55     1743.32     39.48 o 
   6  10   6     7641.13     8915.54    237.63 o 
   8  10   6       50.63       48.97     46.63 o 
  10  10   6     2142.20     2561.99    118.16 o 
  12  10   6      748.14      721.39     70.74 o 
  14  10   6     2196.61     2156.66     98.63 o 
  16  10   6      251.75      334.55     65.27 o 
  18  10   6     5550.03     5393.42    132.86 o 
  20  10   6     2273.81     2236.79    119.33 o 
  22  10   6      260.52      260.80    101.29 o 
  24  10   6        3.29      147.07    102.73 o 
 -29  11   6       14.14      -75.36    103.26 o 
 -27  11   6     5401.44     5632.81    210.72 o 
 -25  11   6    16168.53    15842.49    249.28 o 
 -23  11   6    11384.64    12145.79    202.11 o 
 -21  11   6       47.17       11.45     50.11 o 
 -19  11   6       76.36       61.92     45.03 o 
 -17  11   6      101.28      109.11     49.71 o 
 -15  11   6      393.31      579.14     49.11 o 
 -13  11   6      350.77      204.93     35.98 o 
 -11  11   6     1982.59     1929.42     48.75 o 
  -9  11   6     3725.27     3840.25     58.86 o 
  -7  11   6    11347.98    12781.30     92.88 o 
  -5  11   6      134.08      500.56     35.86 o 
  -3  11   6     3436.94     3428.76     44.26 o 
  -1  11   6      175.78      164.76     26.28 o 
   1  11   6     1427.07     1209.96     46.45 o 
   3  11   6     3444.09     3987.65     42.83 o 
   5  11   6     3785.50     3423.46     51.80 o 
   7  11   6     1010.33      937.03     41.27 o 
   9  11   6      709.92      700.51     71.09 o 
  11  11   6       56.71       49.48     48.31 o 
  13  11   6     7470.58     7543.99    183.92 o 
  15  11   6    16527.01    16432.02    242.46 o 
  17  11   6     1789.22     1685.44    139.22 o 
  19  11   6      150.84      158.69     88.32 o 
  21  11   6      128.55       53.93     81.31 o 
  23  11   6      580.14      301.81    125.39 o 
 -28  12   6    14785.80    14838.56    485.61 o 
 -26  12   6     4619.24     4525.52    210.19 o 
 -24  12   6     1309.24     1298.02    100.94 o 
 -22  12   6     5150.63     5955.53    135.97 o 
 -20  12   6    18101.21    17574.65    209.23 o 
 -18  12   6    33343.62    33753.01    296.07 o 
 -16  12   6     6243.51     6472.03     97.30 o 
 -14  12   6      706.74      916.88     50.28 o 
 -12  12   6     9679.72    10569.19    120.26 o 
 -10  12   6    19198.39    18891.59    148.11 o 
  -8  12   6    10692.14    10772.80    103.39 o 
  -6  12   6    22256.78    23606.51    149.63 o 
  -4  12   6     8531.76     8531.31     77.08 o 
  -2  12   6    21293.98    22274.81    158.89 o 
   0  12   6    38228.53    37464.16    197.69 o 
   2  12   6    42655.41    44128.18    244.88 o 
   4  12   6    10528.29    11593.86    147.43 o 
   6  12   6      325.03      244.42     35.26 o 
   8  12   6     3505.61     3925.92     78.90 o 
  10  12   6    21053.49    21845.72    273.98 o 
  12  12   6    17243.25    16343.10    216.42 o 
  14  12   6     6453.66     6226.98    271.33 o 
  16  12   6      949.11      782.04     94.81 o 
  18  12   6     5749.58     6072.92    198.70 o 
  20  12   6     5169.50     4909.35    174.91 o 
  22  12   6     3214.52     3241.01    169.99 o 
 -29  13   6      227.06      226.40    110.78 o 
 -27  13   6     2555.65     2783.18    148.17 o 
 -25  13   6     7461.74     7238.33    171.46 o 
 -23  13   6    17133.44    16830.02    239.18 o 
 -21  13   6     2379.95     2581.24    100.72 o 
 -19  13   6     1521.20     1575.59     90.89 o 
 -17  13   6    24712.33    24959.95    331.54 o 
 -15  13   6    59818.94    58335.74    420.67 o 
 -13  13   6     8187.55     8170.70    105.53 o 
 -11  13   6     1689.64     2019.13     62.01 o 
  -9  13   6     1629.32     1869.36     49.05 o 
  -7  13   6     3995.49     4491.80     73.71 o 
  -5  13   6     5623.00     5703.73     69.30 o 
  -3  13   6     3755.83     3794.23     60.00 o 
  -1  13   6     9820.50    10543.00     82.76 o 
   1  13   6     2690.86     2736.04     31.92 o 
   3  13   6    25519.82    26085.96    198.27 o 
   5  13   6    32005.90    31334.78    216.62 o 
   7  13   6    20858.69    20684.73    217.04 o 
   9  13   6    15312.54    15592.30    182.33 o 
  11  13   6     1098.54      890.66     68.61 o 
  13  13   6      547.65      699.83     79.08 o 
  15  13   6     3539.05     3605.39    180.95 o 
  17  13   6      426.76      474.21     95.35 o 
  19  13   6      760.85      804.35    128.12 o 
  21  13   6        1.54       99.73     88.80 o 
 -28  14   6     1575.55     1412.80    126.04 o 
 -26  14   6     1251.49     1222.14    109.76 o 
 -24  14   6      949.02      797.44     87.51 o 
 -22  14   6     6628.25     7027.57    167.53 o 
 -20  14   6     6432.90     6807.27    126.98 o 
 -18  14   6     3908.39     3544.44     94.02 o 
 -16  14   6       59.34       31.95     41.24 o 
 -14  14   6     6494.26     6764.89    108.82 o 
 -12  14   6    19980.28    20195.87    190.52 o 
 -10  14   6     5037.51     5070.85    116.72 o 
  -8  14   6     2905.60     3200.96     60.50 o 
  -6  14   6     2155.00     2491.06     70.28 o 
  -4  14   6     1956.24     2157.81     66.98 o 
  -2  14   6     4869.44     4837.35     72.99 o 
   0  14   6     2245.83     2167.92     45.32 o 
   2  14   6     2846.53     2860.63     83.82 o 
   4  14   6      632.01      726.22     70.19 o 
   6  14   6      129.02      146.06     32.71 o 
   8  14   6      250.50      233.11     52.58 o 
  10  14   6      866.96      801.24     67.38 o 
  12  14   6     1836.26     2063.11    142.80 o 
  14  14   6        7.64       -4.41     53.12 o 
  16  14   6     1347.65     1052.74    102.96 o 
  18  14   6      165.54      132.17     96.58 o 
  20  14   6      206.82      260.28    106.76 o 
 -27  15   6      457.32      370.96    160.36 o 
 -25  15   6     1643.63     1403.90    115.95 o 
 -23  15   6     3264.25     3204.63    138.97 o 
 -21  15   6       14.60      118.66     63.84 o 
 -19  15   6     1355.97     1206.39     75.19 o 
 -17  15   6     1293.28     1101.43     69.18 o 
 -15  15   6     1546.22     1589.53     67.66 o 
 -13  15   6     5011.25     5233.29     88.01 o 
 -11  15   6     4938.49     4535.76     82.99 o 
  -9  15   6     2219.19     2242.63     75.76 o 
  -7  15   6     2751.02     2460.05     56.55 o 
  -5  15   6     2196.20     2488.56     78.34 o 
  -3  15   6     1936.97     1573.84     54.10 o 
  -1  15   6        6.20       33.08     17.34 o 
   1  15   6     1961.75     2116.46     51.20 o 
   3  15   6     1689.76     1534.44     61.70 o 
   5  15   6     3550.80     3848.59    422.51 o 
   7  15   6     4738.81     5061.11    222.22 o 
   9  15   6      491.05      416.56     42.68 o 
  11  15   6     1009.79      723.73     78.11 o 
  13  15   6       74.74      105.77     60.31 o 
  15  15   6     1051.29      886.53     93.45 o 
  17  15   6        9.38       -0.46     53.46 o 
  19  15   6      427.94      391.83     89.66 o 
 -24  16   6      423.14      333.77     78.91 o 
 -22  16   6     2872.77     3134.44    113.60 o 
 -20  16   6    20653.61    21151.26    277.44 o 
 -18  16   6    26547.88    27300.97    310.66 o 
 -16  16   6     8623.42     8859.75    131.49 o 
 -14  16   6       34.16       94.35     44.42 o 
 -12  16   6    21298.68    22234.59    236.50 o 
 -10  16   6    27466.77    26167.50    242.35 o 
  -8  16   6     1684.57     1956.05     56.20 o 
  -6  16   6       47.58       44.00     28.66 o 
  -4  16   6    12251.30    11636.58    223.84 o 
  -2  16   6    15975.34    16353.62    137.19 o 
   0  16   6     9023.35     9048.21    139.08 o 
   2  16   6    14273.04    14153.51    103.82 o 
   4  16   6     4268.64     4367.77     61.30 o 
   6  16   6     1581.88     1419.99     57.93 o 
   8  16   6     6128.93     5752.77    158.03 o 
  10  16   6    12795.76    12511.83    237.74 o 
  12  16   6     1809.98     1860.19     79.74 o 
  14  16   6     3734.28     3262.32    122.21 o 
  16  16   6     4014.43     4134.63    138.38 o 
  18  16   6     1923.12     1502.56    126.49 o 
 -23  17   6     4940.31     4873.27    173.51 o 
 -21  17   6     1812.02     1484.84     88.20 o 
 -19  17   6      225.85      281.26     65.76 o 
 -17  17   6      680.05      541.98     67.67 o 
 -15  17   6    12112.09    12791.81    162.33 o 
 -13  17   6    14477.32    14550.75    152.97 o 
 -11  17   6     3066.10     3114.17     79.49 o 
  -9  17   6     5007.60     5643.22    104.30 o 
  -7  17   6    15440.82    14952.18    281.45 o 
  -5  17   6    14252.74    14148.17    255.38 o 
  -3  17   6    15591.09    15185.10    263.60 o 
  -1  17   6     1851.58     2130.65     64.59 o 
   1  17   6     3103.38     3050.23     49.50 o 
   3  17   6     8128.62     8058.61    171.86 o 
   5  17   6    14155.58    13759.90    352.07 o 
   7  17   6    16131.41    14809.53    292.29 o 
   9  17   6     3245.38     2963.88    150.09 o 
  11  17   6      651.65      608.54     62.08 o 
  13  17   6     1482.86     1338.90     73.32 o 
  15  17   6    12172.31    13128.15    364.70 o 
  17  17   6     8847.08     9648.46    346.64 o 
 -22  18   6     1242.06     1173.42    154.67 o 
 -20  18   6     2898.31     3127.87    105.82 o 
 -18  18   6     2226.29     2196.07    107.72 o 
 -16  18   6      548.75      858.45     68.99 o 
 -14  18   6      138.86       92.78     44.86 o 
 -12  18   6       28.35       -0.88     33.58 o 
 -10  18   6     2310.33     2140.17     84.39 o 
  -8  18   6     9390.38     8381.36    228.91 o 
  -6  18   6     2348.55     2340.44     67.71 o 
  -4  18   6       80.14      129.41     46.63 o 
  -2  18   6       66.93       72.89     34.31 o 
   0  18   6      689.35      637.58     57.63 o 
   2  18   6      313.27      254.94     37.34 o 
   4  18   6      491.67      336.33     38.96 o 
   6  18   6      433.52      390.30     44.98 o 
   8  18   6     1840.59     1684.03    111.96 o 
  10  18   6     2826.59     2799.54    152.66 o 
  12  18   6        6.10      -70.04     83.14 o 
  14  18   6        2.08       16.33     83.27 o 
 -21  19   6       43.50       39.16     60.31 o 
 -19  19   6      200.85      264.81     64.73 o 
 -17  19   6     1143.05     1048.43     84.85 o 
 -15  19   6     3133.15     3017.76    112.01 o 
 -13  19   6      497.14      439.72     72.50 o 
 -11  19   6        6.15       -2.00     41.63 o 
  -9  19   6      745.47      503.31     68.34 o 
  -7  19   6     7366.47     6663.22    376.40 o 
  -5  19   6     2860.00     3224.39    284.07 o 
  -3  19   6     1049.51      976.44     71.21 o 
  -1  19   6     3105.87     2905.06     77.41 o 
   1  19   6       66.73       76.68     36.71 o 
   3  19   6       40.79       80.51     56.51 o 
   5  19   6       70.33       67.79     66.55 o 
   7  19   6      425.30      437.26     94.52 o 
   9  19   6       18.11      -42.75     89.67 o 
  11  19   6      147.79      166.91     90.87 o 
  13  19   6     1061.43      994.07    133.89 o 
 -18  20   6     8353.11     8016.51    149.51 o 
 -16  20   6     3228.97     3025.48    108.85 o 
 -14  20   6      246.63      285.77     65.08 o 
 -12  20   6     5872.48     5680.03    127.10 o 
 -10  20   6     7840.09     7802.78    238.30 o 
  -8  20   6     4248.02     4727.42    441.87 o 
  -6  20   6     3892.92     3859.91    141.32 o 
  -4  20   6        1.52       40.25     45.20 o 
  -2  20   6     4665.21     4756.14    133.15 o 
   0  20   6     8833.04     9757.89    179.60 o 
   2  20   6     8187.07     8590.85    578.28 o 
   4  20   6      116.57      101.08     68.48 o 
   6  20   6     3325.29     3341.52    154.19 o 
   8  20   6     1886.24     1880.91    163.51 o 
  10  20   6     3712.76     3478.15    155.59 o 
 -15  21   6    14184.13    14191.01    195.17 o 
 -13  21   6     6292.56     6553.59    141.91 o 
 -11  21   6      166.82       89.78     73.78 o 
  -9  21   6     1118.44      939.52    175.16 o 
  -7  21   6     3957.12     4073.67    204.68 o 
  -5  21   6     7149.56     7429.32    187.87 o 
  -3  21   6    11944.76    12563.30    212.07 o 
  -1  21   6     3556.50     3785.37    151.20 o 
   1  21   6     2195.76     2195.75    116.90 o 
   3  21   6     8201.94     8492.98    225.79 o 
   5  21   6     5349.54     5167.99    180.95 o 
   7  21   6     1249.55     1098.35    150.35 o 
   9  21   6       75.34       19.67     74.37 o 
 -12  22   6     2807.33     2600.08    351.11 o 
 -10  22   6      886.46      747.37    185.25 o 
  -8  22   6      216.25      118.85    136.44 o 
  -6  22   6       11.65       85.15    106.37 o 
  -4  22   6      586.28      592.21    240.27 o 
  -2  22   6     3390.62     3709.26    177.13 o 
   0  22   6     5568.55     5669.27    212.00 o 
   2  22   6     2331.51     2141.82    140.65 o 
   4  22   6       91.31       68.72    104.65 o 
   6  22   6       76.36      227.86    115.95 o 
  -7  23   6      437.03      187.86    121.89 o 
  -5  23   6      687.38      700.25    201.20 o 
  -3  23   6      240.58       55.23    149.91 o 
  -1  23   6       44.15       37.12     78.26 o 
 -33   1   7     1178.94     1288.49    205.13 o 
 -31   1   7       43.47        5.53     85.74 o 
 -29   1   7     4339.79     4873.16    165.97 o 
 -27   1   7    18318.34    18016.91    310.73 o 
 -25   1   7    26479.83    26987.80    364.40 o 
 -23   1   7     1739.99     1636.81    124.52 o 
 -21   1   7      850.40      753.91     75.27 o 
 -19   1   7     5453.15     5557.84    114.99 o 
 -17   1   7     2355.31     1792.55     72.75 o 
 -15   1   7    31209.14    31416.23    238.58 o 
 -13   1   7     8505.25     7200.53     77.13 o 
 -11   1   7       41.85       -4.12     20.86 o 
  -9   1   7   221232.09   219844.83   2343.96 o 
  -7   1   7    10565.42    10055.92     78.20 o 
  -5   1   7    10702.52     9958.38     89.83 o 
  -3   1   7    20002.29    16116.64     75.79 o 
  -1   1   7    13149.77    11142.48     72.63 o 
   1   1   7    17092.36    13696.82    111.07 o 
   3   1   7    36197.20    37996.25    294.68 o 
   5   1   7    44185.74    39989.63    297.26 o 
   7   1   7    96659.29    99327.69    771.12 o 
   9   1   7    46551.11    48849.96    673.63 o 
  11   1   7     4217.56     4603.58    103.23 o 
  13   1   7    10142.84     9411.82    149.99 o 
  15   1   7    42132.73    42464.14    449.43 o 
  17   1   7    19891.34    20904.45    327.42 o 
  19   1   7      685.35      855.98     99.22 o 
  21   1   7     3555.20     3685.12    179.55 o 
  23   1   7    11004.27    12039.46    438.46 o 
  25   1   7     5598.00     5747.32    325.71 o 
 -34   2   7      472.76      303.33    177.53 o 
 -32   2   7     3409.15     3785.16    178.19 o 
 -30   2   7     7936.50     8132.93    209.70 o 
 -28   2   7     1292.46     1583.64    137.52 o 
 -26   2   7        5.94      -34.40     62.55 o 
 -24   2   7    11045.08    12090.79    192.67 o 
 -22   2   7    47322.86    45971.96    429.91 o 
 -20   2   7    24894.80    26376.05    275.60 o 
 -18   2   7      326.02      601.91     56.53 o 
 -16   2   7     7466.93     7419.74     97.29 o 
 -14   2   7   103003.30   109253.02    795.99 o 
 -12   2   7    73977.17    67159.84    517.79 o 
 -10   2   7   100431.11   100053.97    764.14 o 
  -8   2   7     5656.38     4015.77     64.45 o 
  -6   2   7    15823.59    14901.26    196.17 o 
  -4   2   7   176430.53   185886.39   1182.44 o 
  -2   2   7    92578.40    83437.01    430.38 o 
   0   2   7    36530.71    38850.61    213.53 o 
   2   2   7     1093.14      517.09     25.95 o 
   4   2   7     9387.18    10970.79    106.80 o 
   6   2   7    66857.52    66390.52    481.14 o 
   8   2   7    23496.68    22265.69    201.99 o 
  10   2   7    28576.47    25616.11    238.84 o 
  12   2   7    14030.43    14976.87    192.63 o 
  14   2   7     2001.78     2140.30     94.76 o 
  16   2   7     5397.03     6033.81    182.27 o 
  18   2   7     5701.41     5931.93    172.25 o 
  20   2   7     5482.21     5682.20    183.69 o 
  22   2   7     4279.10     3978.75    258.84 o 
  24   2   7      309.84      278.13    149.47 o 
  26   2   7      449.55      302.35    124.02 o 
 -33   3   7     4963.17     5057.79    207.42 o 
 -31   3   7       56.61      -15.40     89.87 o 
 -29   3   7      910.18      830.81    146.06 o 
 -27   3   7    14542.81    15421.20    285.83 o 
 -25   3   7    13419.08    13050.62    209.26 o 
 -23   3   7        5.83      -44.48     65.89 o 
 -21   3   7    12348.95    13422.33    203.89 o 
 -19   3   7      170.00      195.57     51.50 o 
 -17   3   7   114543.63   108328.71    845.13 o 
 -15   3   7   137400.44   138604.39   1244.81 o 
 -13   3   7     3339.93     3086.87     61.68 o 
 -11   3   7      514.80      443.91     31.14 o 
  -9   3   7    64912.80    66566.02   1378.89 o 
  -7   3   7     6095.50     4899.49     52.30 o 
  -5   3   7     7207.60     6982.84     96.30 o 
  -3   3   7    20818.18    19584.92     94.50 o 
  -1   3   7     7031.82     8274.92     53.51 o 
   1   3   7    32323.57    33204.15    195.57 o 
   3   3   7   138723.97   132101.77    854.32 o 
   5   3   7    39536.18    38839.54    548.10 o 
   7   3   7    32736.94    32726.31    270.75 o 
   9   3   7     4279.71     4293.05     95.80 o 
  11   3   7     5497.66     5846.97    115.83 o 
  13   3   7     1520.18     1848.33     91.09 o 
  15   3   7    40339.38    40600.29    431.75 o 
  17   3   7    12417.20    12322.03    221.60 o 
  19   3   7      342.53      347.92     85.12 o 
  21   3   7        6.82       43.01     71.94 o 
  23   3   7     4139.12     4547.68    175.77 o 
  25   3   7     3483.05     3662.82    222.87 o 
 -34   4   7      378.88      403.66    141.38 o 
 -32   4   7      123.32      174.33    117.21 o 
 -30   4   7      748.76      864.57    130.19 o 
 -28   4   7       69.22      123.57     79.32 o 
 -26   4   7     1313.38     1522.76    116.32 o 
 -24   4   7     2220.92     2193.49    106.28 o 
 -22   4   7      565.40      452.70     67.52 o 
 -20   4   7      130.53      103.56     50.28 o 
 -18   4   7      546.98      254.25     53.99 o 
 -16   4   7    19919.66    21795.32    318.79 o 
 -14   4   7     4481.41     4850.33     88.83 o 
 -12   4   7    25544.72    25162.76    215.56 o 
 -10   4   7      416.00     1015.68     86.79 o 
  -8   4   7    14484.10    16933.98    108.97 o 
  -6   4   7       96.40      262.29      7.13 o 
  -4   4   7     4846.27     6466.83     42.68 o 
  -2   4   7    10054.26    13802.45     86.30 o 
   0   4   7     4457.33     5836.04     43.86 o 
   2   4   7     2725.78     2853.19     36.33 o 
   4   4   7      721.85     1056.24     32.78 o 
   6   4   7    19371.92    19931.77    173.35 o 
   8   4   7      380.31      584.36     46.47 o 
  10   4   7     5733.71     5720.79    112.48 o 
  12   4   7     1394.66     1268.50     70.85 o 
  14   4   7        0.15       73.17     55.10 o 
  16   4   7      374.01      278.99     71.30 o 
  18   4   7     2413.74     2830.22    144.52 o 
  20   4   7     1748.03     1726.29    117.93 o 
  22   4   7        0.12       16.64     71.84 o 
  24   4   7       75.15        1.37     91.31 o 
 -33   5   7      550.04      731.82    276.16 o 
 -31   5   7      864.00      776.70    139.75 o 
 -29   5   7       34.59       69.54     78.43 o 
 -27   5   7     2813.05     3309.10    136.60 o 
 -25   5   7     7360.31     6919.34    195.19 o 
 -23   5   7     4676.45     4527.00    146.76 o 
 -21   5   7    13437.24    15048.53    246.87 o 
 -19   5   7     5261.85     4435.15    125.33 o 
 -17   5   7     2852.43     3143.22    129.01 o 
 -15   5   7    44156.21    45113.13    389.07 o 
 -13   5   7     8881.94     7907.97    107.61 o 
 -11   5   7     8420.16     6917.38    226.04 o 
  -9   5   7    13846.55    15159.52    121.15 o 
  -7   5   7    28539.84    27876.96    155.56 o 
  -5   5   7    60897.11    61854.24    349.56 o 
  -3   5   7       82.87       97.01     12.79 o 
  -1   5   7    10094.30    10124.79     56.11 o 
   1   5   7    23526.81    23714.04    124.58 o 
   3   5   7     2819.36     2657.50     52.03 o 
   5   5   7     3973.45     3163.25     49.19 o 
   7   5   7     4967.93     5884.24     75.06 o 
   9   5   7     1040.82     1175.02     56.65 o 
  11   5   7     6518.98     6566.49    110.85 o 
  13   5   7     1147.78     1109.20     72.93 o 
  15   5   7      343.38      412.32     73.71 o 
  17   5   7     2545.80     2756.24    115.34 o 
  19   5   7      323.34      325.97     89.27 o 
  21   5   7     1445.86     1477.13    131.05 o 
  23   5   7     4503.95     4831.60    199.87 o 
  25   5   7     2830.10     2856.46    175.95 o 
 -32   6   7     7393.06     7565.06    337.46 o 
 -30   6   7    10057.66     9843.04    346.61 o 
 -28   6   7     3494.79     3383.60    189.97 o 
 -26   6   7       76.95       68.68     81.13 o 
 -24   6   7    21625.27    21442.54    350.34 o 
 -22   6   7    19752.53    20543.35    305.19 o 
 -20   6   7     2594.31     2685.62    102.17 o 
 -18   6   7     3108.12     2521.18    125.47 o 
 -16   6   7     2004.53     2010.86     72.50 o 
 -14   6   7      559.70      375.07     51.67 o 
 -12   6   7    29484.89    28403.07    209.03 o 
 -10   6   7    71571.88    70972.17    479.78 o 
  -8   6   7    52479.87    55518.71    310.87 o 
  -6   6   7    42458.26    45926.39    206.04 o 
  -4   6   7   106610.31   104271.52    480.53 o 
  -2   6   7    25333.97    26837.61    205.38 o 
   0   6   7    23926.67    20198.90    119.05 o 
   2   6   7    31411.16    33782.12    199.17 o 
   4   6   7        0.52       89.08     19.25 o 
   6   6   7    51287.98    52136.73    515.26 o 
   8   6   7    31251.56    30327.07    232.12 o 
  10   6   7    16544.18    16532.70    205.03 o 
  12   6   7    11026.70    10911.83    202.72 o 
  14   6   7      589.07      740.76     77.74 o 
  16   6   7     7025.11     6670.71    147.43 o 
  18   6   7     6445.88     6432.00    177.39 o 
  20   6   7    15536.53    15716.57    587.93 o 
  22   6   7     1621.22     1553.47    137.98 o 
  24   6   7      394.99      395.79    135.62 o 
 -33   7   7      113.34      199.94    126.59 o 
 -31   7   7       53.48       14.79    118.56 o 
 -29   7   7     2316.33     2340.44    194.58 o 
 -27   7   7    19695.83    18380.06    426.84 o 
 -25   7   7    11752.04    12143.49    268.89 o 
 -23   7   7     6757.08     5911.99    166.96 o 
 -21   7   7      336.12      224.56     81.44 o 
 -19   7   7     8724.42     8166.35    177.61 o 
 -17   7   7    22131.58    20712.67    245.54 o 
 -15   7   7    22812.82    24141.38    232.93 o 
 -13   7   7     7224.78     6302.92    130.68 o 
 -11   7   7     6579.80     7494.13     71.01 o 
  -9   7   7    15667.13    17075.09    108.03 o 
  -7   7   7   124202.73   123500.35    685.85 o 
  -5   7   7    26223.61    23956.07    124.18 o 
  -3   7   7     4893.53     3971.38     62.07 o 
  -1   7   7     6351.28     8058.02     94.15 o 
   1   7   7    89692.75    92155.38    580.31 o 
   3   7   7    70341.56    72458.93    434.94 o 
   5   7   7    16694.15    15792.65    116.66 o 
   7   7   7    33586.35    33737.57    237.20 o 
   9   7   7      118.06      244.00     43.93 o 
  11   7   7    10493.77    10648.85    126.29 o 
  13   7   7      191.16      260.25     51.65 o 
  15   7   7    11316.34    12324.45    213.26 o 
  17   7   7    10145.50     9965.74    181.80 o 
  19   7   7        4.83       75.18     79.99 o 
  21   7   7      204.02      259.27     85.81 o 
  23   7   7     5256.40     5125.59    203.88 o 
 -32   8   7      218.96      131.15    239.86 o 
 -30   8   7      595.66      344.03    121.88 o 
 -28   8   7      610.33      660.80    120.88 o 
 -26   8   7        2.63      -33.97    113.81 o 
 -24   8   7     1755.92     1500.13    132.17 o 
 -22   8   7     7420.12     7267.62    210.18 o 
 -20   8   7        8.00       23.57     71.19 o 
 -18   8   7      166.65      239.28     71.74 o 
 -16   8   7       46.74       88.20     45.50 o 
 -14   8   7     4200.28     4301.23     66.37 o 
 -12   8   7     5693.51     5786.37     62.80 o 
 -10   8   7     3564.00     3632.84     85.43 o 
  -8   8   7      102.20       90.25     15.92 o 
  -6   8   7      726.72     1337.17     37.58 o 
  -4   8   7    16992.75    17055.78    110.96 o 
  -2   8   7    13203.69    13107.88    108.10 o 
   0   8   7     2752.60     3249.64     79.83 o 
   2   8   7     2906.20     3106.98     50.12 o 
   4   8   7     1088.04      783.17     39.21 o 
   6   8   7    22879.06    25647.29    321.50 o 
   8   8   7     2858.69     2680.81     73.53 o 
  10   8   7      208.35      336.63     47.98 o 
  12   8   7        1.97       48.54     39.96 o 
  14   8   7      115.03      166.87     52.13 o 
  16   8   7      276.86      307.53     64.87 o 
  18   8   7      406.91      408.17     78.47 o 
  20   8   7     2495.00     2547.97    160.90 o 
  22   8   7      923.60      763.79    156.59 o 
  24   8   7      253.96      235.14    112.79 o 
 -31   9   7       41.99       38.84    102.34 o 
 -29   9   7       36.70       70.32     97.66 o 
 -27   9   7       11.59     -153.95    188.24 o 
 -25   9   7     8703.95     8334.56    211.08 o 
 -23   9   7     2684.58     2721.83    154.76 o 
 -21   9   7      597.82      885.82    102.05 o 
 -19   9   7     1426.61     1980.73     93.56 o 
 -17   9   7     9797.01     9627.74    151.93 o 
 -15   9   7     7283.13     8318.97     99.30 o 
 -13   9   7     1222.70      956.27     40.38 o 
 -11   9   7     4341.84     4352.66     58.20 o 
  -9   9   7    31965.25    31721.47    192.25 o 
  -7   9   7    46277.10    47571.64    263.90 o 
  -5   9   7    28531.18    30695.47    186.94 o 
  -3   9   7    11593.90    12612.32    103.37 o 
  -1   9   7     2621.86     2894.60    102.11 o 
   1   9   7    43067.80    45011.71    274.41 o 
   3   9   7    12027.83    10723.75     82.21 o 
   5   9   7     9470.30     9602.25    112.78 o 
   7   9   7     6643.80     6616.12     99.68 o 
   9   9   7       20.12       11.61     30.36 o 
  11   9   7     3940.89     3661.33     92.33 o 
  13   9   7    17600.92    18177.31    250.49 o 
  15   9   7     6112.21     6802.91    132.12 o 
  17   9   7        4.28       18.83     67.17 o 
  19   9   7      469.25      312.72     77.70 o 
  21   9   7      534.30      467.54     90.09 o 
  23   9   7     5213.11     5086.35    187.05 o 
 -30  10   7    10715.81    10576.41    293.33 o 
 -28  10   7     4365.14     4802.96    225.59 o 
 -26  10   7     5510.74     4751.20    185.00 o 
 -24  10   7    28116.93    29289.74    560.86 o 
 -22  10   7    32360.66    34341.53    442.27 o 
 -20  10   7    13799.23    12549.65    166.13 o 
 -18  10   7       86.81      157.05     47.22 o 
 -16  10   7     1251.70     1132.56     56.00 o 
 -14  10   7      581.83      642.63     42.83 o 
 -12  10   7    16135.23    15247.12    149.98 o 
 -10  10   7    32542.77    32493.34    229.13 o 
  -8  10   7     2225.23     2048.26     41.44 o 
  -6  10   7     3960.47     4431.47     38.16 o 
  -4  10   7    34592.85    36394.27    207.31 o 
  -2  10   7    22501.78    21084.81    178.61 o 
   0  10   7    35944.44    36143.91    255.09 o 
   2  10   7    16604.61    15663.24    124.70 o 
   4  10   7       91.89      110.93     25.69 o 
   6  10   7     8432.71     8264.38    121.53 o 
   8  10   7    24247.04    25536.57    244.22 o 
  10  10   7    21379.89    22524.40    265.95 o 
  12  10   7     4566.50     4092.14     88.69 o 
  14  10   7      336.43      452.87     61.41 o 
  16  10   7     1542.33     1275.02     81.25 o 
  18  10   7     6320.33     6277.46    178.24 o 
  20  10   7     9813.12     9294.54    266.70 o 
  22  10   7      223.28      218.81     94.27 o 
 -31  11   7      791.77      544.42    246.57 o 
 -29  11   7     3536.11     3490.16    221.91 o 
 -27  11   7     8087.53     8810.05    370.40 o 
 -25  11   7    10230.84     9684.78    203.33 o 
 -23  11   7       12.88       95.45     65.74 o 
 -21  11   7      106.11      134.99     61.30 o 
 -19  11   7      219.34      346.48     54.20 o 
 -17  11   7      220.84      331.88     51.74 o 
 -15  11   7    10194.91    10383.60    111.16 o 
 -13  11   7     4930.93     5350.28     73.81 o 
 -11  11   7     6363.43     5739.29     75.53 o 
  -9  11   7     5348.17     5264.01    110.00 o 
  -7  11   7    72289.07    74391.94    400.11 o 
  -5  11   7    28340.80    27655.78    147.22 o 
  -3  11   7     1623.41     1971.74     53.43 o 
  -1  11   7      350.65      405.15     46.21 o 
   1  11   7    23558.29    24199.38    145.77 o 
   3  11   7    38686.64    39042.90    235.43 o 
   5  11   7    33765.29    34359.75    243.18 o 
   7  11   7     6963.21     7107.14    123.38 o 
   9  11   7     3399.89     3614.59    119.01 o 
  11  11   7     7146.03     7285.44    137.49 o 
  13  11   7      625.22      745.89     94.32 o 
  15  11   7     4460.22     4938.80    143.30 o 
  17  11   7     4439.38     4283.61    149.46 o 
  19  11   7        2.66     -109.36    109.36 o 
  21  11   7     1657.57     1626.00    195.25 o 
 -30  12   7      826.27      593.42    158.03 o 
 -28  12   7      626.75      591.95    127.36 o 
 -26  12   7     1135.21     1284.70    149.33 o 
 -24  12   7        8.94      -29.55     88.20 o 
 -22  12   7      749.44      831.75     74.28 o 
 -20  12   7     2917.71     3034.45    107.00 o 
 -18  12   7     5029.86     4695.98    102.35 o 
 -16  12   7     3564.01     3281.01     74.56 o 
 -14  12   7       62.24       78.51     34.52 o 
 -12  12   7      599.93      692.94     50.01 o 
 -10  12   7     1455.61     1437.29     46.70 o 
  -8  12   7     7658.60     7208.77     81.09 o 
  -6  12   7     5888.11     7321.79     86.94 o 
  -4  12   7     1497.34     1599.49     51.24 o 
  -2  12   7      194.86      211.09     21.61 o 
   0  12   7    13068.45    12528.28    127.83 o 
   2  12   7    12480.80    12332.95    105.27 o 
   4  12   7       69.39      105.97     26.91 o 
   6  12   7     3903.38     3663.04     57.78 o 
   8  12   7     7024.29     6737.57     90.09 o 
  10  12   7     2087.93     2160.04     90.73 o 
  12  12   7        1.42       11.84     72.03 o 
  14  12   7      998.09      757.71    121.56 o 
  16  12   7     3856.22     3222.23    133.44 o 
  18  12   7     3695.45     3409.85    146.70 o 
  20  12   7     1326.13     1476.05    129.59 o 
 -29  13   7      158.30      227.65     87.46 o 
 -27  13   7     1748.25     1809.31    113.80 o 
 -25  13   7     2955.72     2719.95    121.73 o 
 -23  13   7       49.59       89.45     69.78 o 
 -21  13   7       15.68      -39.89     49.53 o 
 -19  13   7       18.17        2.45     37.28 o 
 -17  13   7      156.10      234.74     50.49 o 
 -15  13   7      517.19      558.75     56.17 o 
 -13  13   7      438.06      384.31     41.69 o 
 -11  13   7      890.02      811.05     45.43 o 
  -9  13   7     3442.96     3119.97     61.01 o 
  -7  13   7       12.46       96.09     29.88 o 
  -5  13   7    10351.07     8956.18     71.17 o 
  -3  13   7     1439.43     1486.12     53.09 o 
  -1  13   7      522.13      401.95     31.97 o 
   1  13   7    10555.55    10449.77    130.42 o 
   3  13   7    13366.85    14264.33     96.43 o 
   5  13   7    20910.70    20636.33    163.62 o 
   7  13   7     1592.31     1645.16     76.74 o 
   9  13   7       23.26       55.42     39.72 o 
  11  13   7      847.37      686.94     60.11 o 
  13  13   7    12950.84    13451.88    264.50 o 
  15  13   7    18566.92    19327.72    490.56 o 
  17  13   7      832.93      766.61    111.17 o 
  19  13   7      140.96      149.36    113.85 o 
 -28  14   7     1388.40     1275.33    112.22 o 
 -26  14   7       10.02      132.26     87.75 o 
 -24  14   7     2306.14     2188.73    119.67 o 
 -22  14   7    10265.58    10702.96    176.43 o 
 -20  14   7    16509.49    17059.37    205.44 o 
 -18  14   7     8480.55     8622.96    137.19 o 
 -16  14   7     1653.93     1518.53     62.34 o 
 -14  14   7     9801.09     9516.78    116.85 o 
 -12  14   7    18158.93    19324.82    170.48 o 
 -10  14   7    15117.21    15502.77    146.21 o 
  -8  14   7     9964.46     9902.95    123.75 o 
  -6  14   7     6184.89     6050.37     90.34 o 
  -4  14   7    10712.72     9806.75    100.97 o 
  -2  14   7    25550.10    26446.26    173.79 o 
   0  14   7    29617.39    29400.99    423.26 o 
   2  14   7     5223.37     5102.30     50.49 o 
   4  14   7       44.06       65.21     22.92 o 
   6  14   7     8290.39     7552.61    171.78 o 
   8  14   7    34957.72    34119.57    627.82 o 
  10  14   7    23944.39    24676.25    398.49 o 
  12  14   7     2657.35     2941.74    102.48 o 
  14  14   7     4386.24     4498.07    129.04 o 
  16  14   7     6762.57     6669.35    280.16 o 
  18  14   7     2928.48     2974.09    144.70 o 
 -27  15   7     2495.94     2490.81    139.56 o 
 -25  15   7     2525.14     2984.06    130.86 o 
 -23  15   7      130.58      126.32     59.07 o 
 -21  15   7     1027.02     1061.76     86.61 o 
 -19  15   7     5469.23     5290.42    108.41 o 
 -17  15   7    12800.18    12908.14    153.45 o 
 -15  15   7    13439.34    13670.06    150.47 o 
 -13  15   7    10939.97    10514.11    150.94 o 
 -11  15   7     1695.34     1578.69     99.68 o 
  -9  15   7    40423.55    40683.31    313.51 o 
  -7  15   7    48796.83    49364.20    501.80 o 
  -5  15   7    17033.25    17698.36    131.10 o 
  -3  15   7     8665.27     7815.65    101.91 o 
  -1  15   7      406.84      515.78     29.85 o 
   1  15   7    12736.49    12840.05    119.72 o 
   3  15   7    29956.68    29485.79    371.66 o 
   5  15   7    18413.74    18386.91    468.60 o 
   7  15   7     3435.54     2916.97    127.32 o 
   9  15   7     1987.54     2020.61     72.64 o 
  11  15   7     5943.56     6006.64    120.43 o 
  13  15   7     9036.12     8296.66    166.69 o 
  15  15   7     5088.76     5130.22    161.86 o 
  17  15   7      409.61      418.42     80.95 o 
 -26  16   7      192.81      222.65     82.95 o 
 -24  16   7      681.76      543.23     85.14 o 
 -22  16   7     4003.13     3603.18    137.63 o 
 -20  16   7      855.40      910.69     82.63 o 
 -18  16   7      578.45      609.80     75.44 o 
 -16  16   7     1576.52     1536.86    110.86 o 
 -14  16   7        3.46      -45.04     45.04 o 
 -12  16   7     3029.63     3551.32     81.99 o 
 -10  16   7      383.01      539.85     49.77 o 
  -8  16   7     1520.47     1578.66     78.26 o 
  -6  16   7        0.30       48.91     35.67 o 
  -4  16   7     3312.48     2821.88     73.43 o 
  -2  16   7     1548.92     1265.63     55.83 o 
   0  16   7     6138.21     6580.06    146.42 o 
   2  16   7    19100.30    18375.26    312.43 o 
   4  16   7     2587.18     2566.47     56.43 o 
   6  16   7     1334.60     1371.37     61.23 o 
   8  16   7     6139.74     5725.86    110.20 o 
  10  16   7     5509.05     5354.57    110.33 o 
  12  16   7     4862.13     4640.52    103.35 o 
  14  16   7     1226.53     1060.45     90.78 o 
  16  16   7      283.17      471.80    141.22 o 
 -23  17   7      198.46      129.43     72.82 o 
 -21  17   7      296.09      329.57     73.19 o 
 -19  17   7     5138.47     5442.34    116.10 o 
 -17  17   7     3915.45     3716.28     93.06 o 
 -15  17   7     2637.39     2734.32     95.61 o 
 -13  17   7      316.92      312.23     48.94 o 
 -11  17   7     3030.68     3275.61    115.87 o 
  -9  17   7     2896.25     3179.96     70.24 o 
  -7  17   7      172.40      179.10     33.32 o 
  -5  17   7     4609.20     4626.98    129.07 o 
  -3  17   7      137.22      151.14     25.52 o 
  -1  17   7      177.91      148.37     31.02 o 
   1  17   7      768.09      846.65     29.41 o 
   3  17   7     5962.58     5623.05    180.28 o 
   5  17   7     2805.75     2823.43    134.17 o 
   7  17   7      686.01      560.20     91.33 o 
   9  17   7      354.38      286.72     43.93 o 
  11  17   7      835.81      843.36    104.31 o 
  13  17   7     5580.02     5235.75    195.08 o 
  15  17   7     2296.40     2330.46    215.11 o 
 -22  18   7     3615.22     3444.51    149.54 o 
 -20  18   7     3497.86     3341.65    124.05 o 
 -18  18   7     4471.91     4809.96    121.54 o 
 -16  18   7        2.89       64.24     46.30 o 
 -14  18   7     5051.97     5479.07    103.76 o 
 -12  18   7    12963.95    13219.54    259.83 o 
 -10  18   7    24061.65    22399.14    383.18 o 
  -8  18   7    15918.33    15715.80    545.08 o 
  -6  18   7     1467.37     1554.43     53.21 o 
  -4  18   7     6474.81     6696.39    214.85 o 
  -2  18   7    30083.50    31028.63    316.21 o 
   0  18   7    19655.66    20553.17    257.13 o 
   2  18   7     1068.86      982.97     88.94 o 
   4  18   7      545.33      470.21     83.25 o 
   6  18   7     7906.75     8437.63    178.75 o 
   8  18   7    17222.04    16406.11    436.75 o 
  10  18   7    12883.28    13003.27    413.69 o 
  12  18   7     4497.57     4206.66    175.35 o 
  14  18   7       15.19       43.42     93.33 o 
 -21  19   7      656.23      461.36    127.21 o 
 -19  19   7     3171.75     2893.15    104.26 o 
 -17  19   7     3875.52     3881.07    107.59 o 
 -15  19   7     2667.85     2567.70     96.54 o 
 -13  19   7      807.93      806.14     58.66 o 
 -11  19   7      325.84      317.44     50.01 o 
  -9  19   7     2603.11     2635.74    100.79 o 
  -7  19   7     8089.73     7774.23    232.04 o 
  -5  19   7    10234.25     9950.74    130.22 o 
  -3  19   7     4780.73     4530.92    129.68 o 
  -1  19   7      270.55      269.33     79.45 o 
   1  19   7     6825.43     7450.40    180.79 o 
   3  19   7    11139.57    11400.46    212.78 o 
   5  19   7     7950.70     8374.93    180.74 o 
   7  19   7     1339.68     1175.11    109.68 o 
   9  19   7      723.20      723.68    109.08 o 
  11  19   7     3731.50     3600.04    370.41 o 
  13  19   7     4150.24     3457.88    266.29 o 
 -18  20   7     2041.50     1518.26     91.82 o 
 -16  20   7      161.17      103.68     52.25 o 
 -14  20   7     6259.70     6161.95    181.58 o 
 -12  20   7    10078.03    10085.38    238.70 o 
 -10  20   7     1846.23     1954.32     81.88 o 
  -8  20   7      113.88       65.68     94.99 o 
  -6  20   7      122.01       40.98     92.71 o 
  -4  20   7     1219.60     1069.13     98.04 o 
  -2  20   7     2508.88     3005.30    130.09 o 
   0  20   7     3214.30     3382.50    125.80 o 
   2  20   7     5713.74     6147.55    150.99 o 
   4  20   7     1179.89     1401.27    112.61 o 
   6  20   7     1263.53     1120.36    106.91 o 
   8  20   7     4676.64     4482.83    219.15 o 
  10  20   7     2054.95     1805.76    133.97 o 
 -15  21   7      451.19      262.05     98.99 o 
 -13  21   7     2802.30     2949.42    111.46 o 
 -11  21   7      508.17      422.43    132.76 o 
  -9  21   7      136.00     -252.49    258.40 o 
  -7  21   7      382.56      345.20    175.56 o 
  -5  21   7      478.01      350.77    100.35 o 
  -3  21   7        4.26       94.91     66.39 o 
  -1  21   7      236.33      229.65     87.93 o 
   1  21   7      164.06      256.86     72.50 o 
   3  21   7      829.89      834.91     99.26 o 
   5  21   7     1323.42     1152.92    125.32 o 
   7  21   7      436.21      368.53    108.79 o 
 -12  22   7    12684.24    12094.04    274.49 o 
 -10  22   7    10556.96    11048.24    668.69 o 
  -8  22   7     2183.36     2428.21    422.13 o 
  -6  22   7       33.33       62.30    107.29 o 
  -4  22   7     1394.66     1509.82    145.11 o 
  -2  22   7     4760.83     4699.13    241.57 o 
   0  22   7     6337.50     6433.19    210.65 o 
   2  22   7     1763.90     1653.62    150.22 o 
   4  22   7      299.41      211.63     89.26 o 
  -5  23   7     3729.60     3552.52    396.60 o 
  -3  23   7      750.41      442.08    184.06 o 
 -34   0   8     3588.86     3872.11    370.84 o 
 -32   0   8     1508.28     1633.83    201.08 o 
 -30   0   8      505.17      420.15    185.42 o 
 -28   0   8     1474.20     1313.55    189.71 o 
 -26   0   8      110.36      -22.85    105.78 o 
 -24   0   8    21543.13    22468.26    380.28 o 
 -22   0   8    20070.37    20381.54    324.70 o 
 -20   0   8    28551.04    26260.60    391.80 o 
 -18   0   8     6165.11     6266.78    193.31 o 
 -16   0   8    27726.93    29151.09    353.98 o 
 -14   0   8    37138.43    29983.15    331.45 o 
 -12   0   8    62561.42    57641.79    763.38 o 
 -10   0   8   260291.47   257667.97   4043.72 o 
  -6   0   8    15965.57    12845.25    169.64 o 
  -4   0   8   113096.95   115386.70    734.04 o 
  -2   0   8     1302.62     3140.30     42.42 o 
   0   0   8   135557.64   147304.94   1479.17 o 
   2   0   8    70749.44    61241.19    770.28 o 
   4   0   8    25607.87    27350.37    290.75 o 
   6   0   8   318788.00   328383.13   4124.15 o 
   8   0   8   323401.38   333595.66   4900.80 o 
  10   0   8    55824.96    56947.11    673.26 o 
  12   0   8     2212.40     2511.84    130.31 o 
  14   0   8     8162.38     8047.98    506.94 o 
  16   0   8      204.92      348.39    116.77 o 
  18   0   8     3437.85     4029.46    442.84 o 
  20   0   8     4117.60     4715.26    275.42 o 
  22   0   8     1899.35     1539.14    187.61 o 
  24   0   8     1080.38      779.15    212.05 o 
 -35   1   8      176.12      203.52    163.35 o 
 -33   1   8        9.14       55.26     92.72 o 
 -31   1   8     1232.43     1527.45    148.46 o 
 -29   1   8     7866.34     8247.32    199.84 o 
 -27   1   8    14772.28    14659.41    237.24 o 
 -25   1   8    10628.92    10672.76    202.43 o 
 -23   1   8     6531.01     5922.62    131.12 o 
 -21   1   8    16390.58    16554.31    187.05 o 
 -19   1   8   106933.55   104679.13    867.19 o 
 -17   1   8    68500.96    71259.77    552.43 o 
 -15   1   8    42127.82    42538.91    310.33 o 
 -13   1   8      866.43      636.03     39.02 o 
 -11   1   8     5184.43     5494.87    198.24 o 
  -9   1   8   113192.89   109624.32   1437.99 o 
  -7   1   8   156789.92   166295.27   1156.88 o 
  -5   1   8    58221.33    53584.17    217.94 o 
  -3   1   8     1298.37     1735.51     19.76 o 
  -1   1   8    13594.71    12565.30     83.36 o 
   1   1   8    54565.95    49696.69    309.26 o 
   3   1   8      304.62      240.04     41.12 o 
   5   1   8    38177.82    35333.81    900.99 o 
   7   1   8     6891.99     6909.10    111.06 o 
   9   1   8    13492.57    11894.83    149.89 o 
  11   1   8    22415.41    23985.63    245.31 o 
  13   1   8     5986.84     6171.69    142.59 o 
  15   1   8      124.32      170.83     90.03 o 
  17   1   8     1571.16     1250.59    105.61 o 
  19   1   8     3772.71     3700.34    153.83 o 
  21   1   8      851.46      735.43    113.62 o 
  23   1   8     2780.35     3162.25    171.97 o 
  25   1   8     1595.63     1549.12    177.76 o 
 -34   2   8      598.90      572.44    152.98 o 
 -32   2   8      115.30       -3.38     82.91 o 
 -30   2   8      142.20       84.38     89.89 o 
 -28   2   8        0.06      -79.62     79.62 o 
 -26   2   8      314.64      326.84     86.52 o 
 -24   2   8     5214.30     5656.81    152.03 o 
 -22   2   8     5577.63     5285.88    142.33 o 
 -20   2   8     1475.06     1542.64     85.34 o 
 -18   2   8     4086.45     4297.75     85.61 o 
 -16   2   8    28377.72    27386.96    255.68 o 
 -14   2   8     2640.84     3029.90     65.92 o 
 -12   2   8    38202.57    38721.89    296.52 o 
 -10   2   8      101.89       87.22     25.78 o 
  -8   2   8     2478.19     2230.77     72.57 o 
  -6   2   8    25965.36    25779.20    134.22 o 
  -4   2   8       74.23      354.33     17.90 o 
  -2   2   8    34922.09    38792.26    195.53 o 
   0   2   8    15628.62    19575.58    128.81 o 
   2   2   8    16173.88    14212.08    195.49 o 
   4   2   8     3685.57     3469.99     72.32 o 
   6   2   8     7644.07     7770.38    122.85 o 
   8   2   8     3106.44     2927.89     87.23 o 
  10   2   8      409.86      436.40     57.67 o 
  12   2   8     3298.86     3832.58    112.80 o 
  14   2   8     7301.26     8333.30    179.80 o 
  16   2   8     8765.45     7965.62    186.39 o 
  18   2   8       19.06       32.86     73.59 o 
  20   2   8      292.94      390.28    103.14 o 
  22   2   8     1224.35     1326.14    127.85 o 
  24   2   8      159.06      448.93    126.96 o 
 -33   3   8       49.98       56.64    105.45 o 
 -31   3   8     7309.97     6792.37    285.57 o 
 -29   3   8     8631.97     9744.61    808.11 o 
 -27   3   8     4195.70     4482.21    157.74 o 
 -25   3   8     6896.64     6787.23    166.20 o 
 -23   3   8     3411.78     3212.74    108.32 o 
 -21   3   8      927.91     1028.75     75.39 o 
 -19   3   8    14607.90    14340.71    175.10 o 
 -17   3   8    72000.96    74104.28    653.48 o 
 -15   3   8    26294.07    27042.83    244.22 o 
 -13   3   8     1240.18      798.20     58.42 o 
 -11   3   8     5706.43     7658.63    136.97 o 
  -9   3   8    82292.59    72747.54    468.48 o 
  -7   3   8    24702.65    27725.02    176.52 o 
  -5   3   8    12756.10     9734.63     66.62 o 
  -3   3   8      634.06      334.61     26.21 o 
  -1   3   8    69972.45    74839.33    395.24 o 
   1   3   8    40642.49    35589.33    206.14 o 
   3   3   8     3154.62     2765.79     48.86 o 
   5   3   8      911.54     1128.66     54.90 o 
   7   3   8     7298.57     8041.42    111.17 o 
   9   3   8     1266.27     1061.93     61.55 o 
  11   3   8       18.72       51.22     56.48 o 
  13   3   8     9518.10     8759.11    151.97 o 
  15   3   8      433.04      462.95     78.31 o 
  17   3   8     5293.87     5249.93    152.41 o 
  19   3   8     2504.25     2301.61    126.45 o 
  21   3   8     1645.42     1806.50    138.17 o 
  23   3   8     2821.87     3458.73    207.23 o 
  25   3   8      673.32      645.70    124.18 o 
 -34   4   8     6698.49     6995.04    451.08 o 
 -32   4   8     4608.80     4691.71    214.40 o 
 -30   4   8      208.66      345.74     95.77 o 
 -28   4   8        2.41      -25.37     79.43 o 
 -26   4   8     2250.19     2329.29    115.39 o 
 -24   4   8    33296.41    34245.48    372.69 o 
 -22   4   8    25038.37    23161.18    291.88 o 
 -20   4   8     5171.59     5092.04    198.74 o 
 -18   4   8        2.41        0.86     49.04 o 
 -16   4   8     2063.56     2321.84     70.58 o 
 -14   4   8     2829.54     1404.96     67.54 o 
 -12   4   8    40090.84    37791.18    301.57 o 
 -10   4   8    20952.52    19807.06    171.14 o 
  -8   4   8    29195.33    30168.98    237.38 o 
  -6   4   8    42004.25    43439.09    255.31 o 
  -4   4   8   304810.50   304161.00   2207.43 o 
  -2   4   8    70346.88    70992.16    359.90 o 
   0   4   8    78787.88    78931.35    418.16 o 
   2   4   8     2067.59     2110.99     53.69 o 
   4   4   8    10064.74     9136.29     92.06 o 
   6   4   8    54039.52    54625.49    574.43 o 
   8   4   8    53141.39    53518.76    451.71 o 
  10   4   8     1940.27     1806.44     72.11 o 
  12   4   8      128.77      198.17     54.94 o 
  14   4   8     6041.81     5689.58    143.74 o 
  16   4   8    19879.82    20093.07    277.68 o 
  18   4   8    22058.77    22306.78    313.47 o 
  20   4   8     2781.52     2938.57    154.38 o 
  22   4   8      109.22      163.15    106.12 o 
  24   4   8      497.41      558.65    117.97 o 
 -33   5   8     1138.89     1078.91    204.98 o 
 -31   5   8     2614.00     2960.36    186.33 o 
 -29   5   8     2244.66     2369.98    156.22 o 
 -27   5   8     8289.32     7956.33    209.86 o 
 -25   5   8    10106.11    10154.69    243.28 o 
 -23   5   8     2344.36     1908.22    111.41 o 
 -21   5   8    11356.66    11890.09    187.91 o 
 -19   5   8    17995.21    17460.46    352.54 o 
 -17   5   8     3207.63     2555.65     77.92 o 
 -15   5   8    14509.68    14315.79    162.04 o 
 -13   5   8     9310.32    10360.70    129.29 o 
 -11   5   8     4217.15     5166.54     68.24 o 
  -9   5   8    12204.15    10910.67     82.48 o 
  -7   5   8   110762.67   106339.49    621.59 o 
  -5   5   8   125557.01   140513.14    880.11 o 
  -3   5   8     1932.01     1026.24     21.54 o 
  -1   5   8    16516.75    13022.62     70.05 o 
   1   5   8    27841.47    31701.15    189.27 o 
   3   5   8    28724.31    27238.76    182.45 o 
   5   5   8    16106.52    15175.20    126.99 o 
   7   5   8       31.18       61.79     34.44 o 
   9   5   8       31.69       54.00     50.77 o 
  11   5   8     8261.43     7497.40    374.76 o 
  13   5   8    12943.62    13890.99    199.74 o 
  15   5   8     7600.74     8297.45    173.59 o 
  17   5   8      773.52      714.27     99.40 o 
  19   5   8     2651.05     2715.85    139.75 o 
  21   5   8     3890.89     3867.76    241.44 o 
  23   5   8     4523.13     4307.70    194.38 o 
 -34   6   8       92.60      222.41    166.64 o 
 -32   6   8       32.28      111.98    135.56 o 
 -30   6   8      683.25      761.70    132.44 o 
 -28   6   8     1589.86     1548.01    179.03 o 
 -26   6   8       70.81      213.99     89.20 o 
 -24   6   8    13184.34    13609.12    265.04 o 
 -22   6   8     2483.63     2400.39    125.71 o 
 -20   6   8        7.86       84.37     60.43 o 
 -18   6   8      416.94      449.60     77.61 o 
 -16   6   8    37596.52    38474.70    531.46 o 
 -14   6   8    22075.98    21955.58    336.35 o 
 -12   6   8    11103.56    11671.91    129.42 o 
 -10   6   8    32325.22    34105.18    196.94 o 
  -8   6   8     1198.58     1189.83     29.35 o 
  -6   6   8     2233.48     3227.15     45.21 o 
  -4   6   8     2350.10     3272.15     42.11 o 
  -2   6   8     4519.35     4344.41     74.73 o 
   0   6   8     1467.07     1298.98     32.92 o 
   2   6   8     3876.82     3520.84     37.20 o 
   4   6   8    16262.61    16700.64    125.94 o 
   6   6   8     1269.90     1432.73     61.67 o 
   8   6   8      283.73      231.61     50.58 o 
  10   6   8     9707.29     9872.36    124.81 o 
  12   6   8     9261.23     9183.48    188.20 o 
  14   6   8     2367.12     2342.31     96.91 o 
  16   6   8     6082.85     6125.87    173.92 o 
  18   6   8      680.76      503.24     99.49 o 
  20   6   8      465.27      533.45    100.96 o 
  22   6   8       16.58      179.59     92.00 o 
  24   6   8      456.91      336.22    159.26 o 
 -33   7   8       20.30       19.62    152.94 o 
 -31   7   8     6111.81     5688.29    228.20 o 
 -29   7   8     9742.08     8814.00    315.23 o 
 -27   7   8      483.35      703.33    112.79 o 
 -25   7   8      996.91      944.29    118.86 o 
 -23   7   8      314.65      219.18     87.23 o 
 -21   7   8      472.51      531.24     87.42 o 
 -19   7   8    13236.49    12079.74    174.28 o 
 -17   7   8    12039.11    12020.44    170.94 o 
 -15   7   8    11318.38    11495.83    138.48 o 
 -13   7   8     5408.97     5073.56    120.43 o 
 -11   7   8       29.04       83.83     20.18 o 
  -9   7   8    12623.02    11426.65     92.35 o 
  -7   7   8    14390.09    11971.82     71.54 o 
  -5   7   8    26632.57    28191.43    164.59 o 
  -3   7   8     5833.64     5884.85     58.63 o 
  -1   7   8    20739.73    19852.06    173.25 o 
   1   7   8    33328.92    35597.98    189.93 o 
   3   7   8      890.04      798.95     42.80 o 
   5   7   8       53.18      121.40     28.71 o 
   7   7   8     4381.00     4702.16     93.26 o 
   9   7   8     5713.77     5714.61     88.75 o 
  11   7   8     8909.95     8695.28    129.88 o 
  13   7   8    13078.66    13062.49    176.20 o 
  15   7   8       90.09        4.72     48.46 o 
  17   7   8       32.15       37.95     56.42 o 
  19   7   8     1307.66     1292.79    238.95 o 
  21   7   8     2826.24     3044.82    166.60 o 
  23   7   8      807.82      729.88    123.48 o 
 -32   8   8     4380.80     4869.61    230.27 o 
 -30   8   8     3151.50     2861.59    226.63 o 
 -28   8   8       10.39       85.86    101.49 o 
 -26   8   8     3728.39     3852.08    177.36 o 
 -24   8   8     4706.50     4439.61    170.75 o 
 -22   8   8    12673.88    14175.10    226.87 o 
 -20   8   8    22532.13    22111.74    270.28 o 
 -18   8   8     6595.79     6419.00    125.14 o 
 -16   8   8    27092.39    28830.05    264.41 o 
 -14   8   8    44054.27    41792.41    376.75 o 
 -12   8   8    67446.65    67196.80    490.18 o 
 -10   8   8    23312.29    22808.74    172.62 o 
  -8   8   8      238.35      424.87     41.25 o 
  -6   8   8    92949.80    95644.68    486.59 o 
  -4   8   8    65270.60    62698.93    406.82 o 
  -2   8   8    70390.63    77487.51    501.01 o 
   0   8   8    35885.67    34210.48    282.34 o 
   2   8   8      542.92      526.38     36.22 o 
   4   8   8     3593.11     3335.78     60.34 o 
   6   8   8     8989.03     8569.38     98.26 o 
   8   8   8    35243.19    35415.24    266.21 o 
  10   8   8     4462.74     4703.38    107.28 o 
  12   8   8     3734.45     3609.87     98.31 o 
  14   8   8     1656.80     1676.58     96.76 o 
  16   8   8     7584.05     7878.86    184.68 o 
  18   8   8    16111.83    15601.12    290.53 o 
  20   8   8     5134.43     4999.02    160.64 o 
  22   8   8      435.08      224.37    105.60 o 
 -31   9   8     3843.34     3342.02    264.42 o 
 -29   9   8     8071.82     7747.96    235.57 o 
 -27   9   8     3208.84     3539.09    193.80 o 
 -25   9   8     2705.61     2943.67    167.39 o 
 -23   9   8      441.49      425.21     86.78 o 
 -21   9   8      696.63      809.86     84.14 o 
 -19   9   8    13706.00    13090.01    190.09 o 
 -17   9   8    34802.32    33244.27    263.72 o 
 -15   9   8     3623.33     3714.73     69.80 o 
 -13   9   8      688.75      801.34     35.09 o 
 -11   9   8     1188.71     1171.08     48.13 o 
  -9   9   8    18566.33    16750.70    112.70 o 
  -7   9   8    24815.67    25368.62    153.25 o 
  -5   9   8    15823.31    16264.29    192.41 o 
  -3   9   8     1005.66     1062.29     45.06 o 
  -1   9   8    49097.77    51578.37    345.83 o 
   1   9   8    40426.33    39869.77    368.96 o 
   3   9   8     5801.64     5367.90     66.59 o 
   5   9   8     6083.98     6735.05     96.01 o 
   7   9   8     1318.27     1152.16     65.86 o 
   9   9   8     7539.87     7596.28    132.95 o 
  11   9   8     2393.90     2429.10     83.37 o 
  13   9   8     1475.00     1507.96     79.70 o 
  15   9   8     3212.88     3760.80    116.52 o 
  17   9   8     2270.77     2311.76    116.79 o 
  19   9   8     5042.68     4798.88    149.34 o 
  21   9   8     7321.64     7874.97    226.98 o 
 -32  10   8      663.76      544.78    179.23 o 
 -30  10   8      322.66      433.88    127.95 o 
 -28  10   8      601.35      840.99    127.57 o 
 -26  10   8     3794.61     3661.64    188.02 o 
 -24  10   8     5184.85     5609.44    218.40 o 
 -22  10   8      567.96      638.72    112.77 o 
 -20  10   8      284.19      394.03     65.13 o 
 -18  10   8       64.93      119.25     45.26 o 
 -16  10   8       20.04       84.55     32.97 o 
 -14  10   8      697.15      993.26     44.36 o 
 -12  10   8      483.57      390.64     29.23 o 
 -10  10   8     4960.84     4309.42     56.26 o 
  -8  10   8    13290.42    14491.03    111.59 o 
  -6  10   8     1334.28     1004.64     44.18 o 
  -4  10   8       12.73       44.26     38.38 o 
  -2  10   8     1208.57     1546.68     52.39 o 
   0  10   8     5167.68     5178.37     73.46 o 
   2  10   8     2569.07     3216.04     59.14 o 
   4  10   8     1305.58     1156.59     44.91 o 
   6  10   8      425.71      403.01     68.16 o 
   8  10   8      299.96      324.62     51.19 o 
  10  10   8      503.01      499.80     47.18 o 
  12  10   8       49.01       53.68     41.05 o 
  14  10   8      129.21       68.07     59.83 o 
  16  10   8      935.34      848.67     85.87 o 
  18  10   8     1153.88     1105.35    105.95 o 
  20  10   8      123.80      161.98     83.84 o 
  22  10   8       77.88      101.59     85.11 o 
 -31  11   8      704.54      568.77    139.71 o 
 -29  11   8      326.58      514.00    136.89 o 
 -27  11   8     4937.72     4635.05    213.53 o 
 -25  11   8     9904.72     9660.02    185.62 o 
 -23  11   8      350.08      393.44     66.96 o 
 -21  11   8    38718.23    38121.67    369.79 o 
 -19  11   8    39843.09    37836.66    327.21 o 
 -17  11   8    15987.11    16169.84    151.79 o 
 -15  11   8        7.47        7.51     26.64 o 
 -13  11   8      845.90      804.61     49.73 o 
 -11  11   8    12427.51    13273.44    119.63 o 
  -9  11   8    10086.61     9545.19     86.76 o 
  -7  11   8    24822.39    24449.93    144.85 o 
  -5  11   8     8549.23     7675.18     62.04 o 
  -3  11   8     2439.12     2746.45     72.33 o 
  -1  11   8     1091.36     1065.57     46.99 o 
   1  11   8      580.67      562.34     51.74 o 
   3  11   8     4883.81     4446.69    116.45 o 
   5  11   8      712.24      988.47     33.77 o 
   7  11   8       91.21       86.01     39.60 o 
   9  11   8     2833.59     2916.58     89.53 o 
  11  11   8     5214.10     5730.64    158.58 o 
  13  11   8    13415.60    13117.95    400.31 o 
  15  11   8     1018.26      799.09    107.52 o 
  17  11   8     2487.84     2281.40    126.89 o 
  19  11   8      757.72      716.74    117.95 o 
  21  11   8     1212.68      991.16    276.46 o 
 -30  12   8     4345.98     4584.99    220.66 o 
 -28  12   8     3577.47     3689.36    368.86 o 
 -26  12   8     1313.40     1442.18    117.54 o 
 -24  12   8    11970.42    11795.31    180.89 o 
 -22  12   8    17649.12    17838.44    221.01 o 
 -20  12   8     6030.56     5905.12    111.60 o 
 -18  12   8     4144.88     4052.39     91.68 o 
 -16  12   8     8596.38     8809.47    113.08 o 
 -14  12   8    32846.15    31877.99    260.42 o 
 -12  12   8    20215.77    19450.75    159.92 o 
 -10  12   8     7734.81     8829.70     88.85 o 
  -8  12   8     3229.65     3333.10     44.18 o 
  -6  12   8     6140.67     6057.76     52.82 o 
  -4  12   8    23608.53    23325.04    191.71 o 
  -2  12   8    22107.61    21612.38    183.76 o 
   0  12   8    15154.92    16212.93    163.10 o 
   2  12   8     6446.72     6387.45    106.33 o 
   4  12   8      214.78      279.21     35.56 o 
   6  12   8    12333.22    11756.20    124.84 o 
   8  12   8    20027.90    19527.98    212.67 o 
  10  12   8     1529.61     1782.45     90.56 o 
  12  12   8     1006.90      944.14    108.55 o 
  14  12   8     3156.57     3161.97    150.56 o 
  16  12   8     3563.57     3443.22    144.30 o 
  18  12   8     5260.67     5232.73    254.53 o 
  20  12   8     2554.57     2553.74    151.04 o 
 -29  13   8     5674.23     5633.13    262.10 o 
 -27  13   8     2921.00     3019.21    132.67 o 
 -25  13   8     5031.51     5364.29    161.60 o 
 -23  13   8      176.88      124.54     66.62 o 
 -21  13   8     2659.08     2821.97     92.99 o 
 -19  13   8     6581.57     6737.27    111.88 o 
 -17  13   8    12346.25    13024.75    161.63 o 
 -15  13   8     4048.59     4203.15     76.95 o 
 -13  13   8      742.22      706.36     51.50 o 
 -11  13   8    11001.19    10694.72    110.76 o 
  -9  13   8    46267.61    47506.04    479.60 o 
  -7  13   8    20203.64    19412.33    190.47 o 
  -5  13   8     3051.18     3240.17     71.24 o 
  -3  13   8      873.33      792.04     57.76 o 
  -1  13   8      169.80      167.66     52.47 o 
   1  13   8    14199.98    13249.89    183.48 o 
   3  13   8    14074.27    14213.36    214.91 o 
   5  13   8    17857.75    17561.35    226.06 o 
   7  13   8     2004.97     2174.85     70.47 o 
   9  13   8     3148.14     3659.35     86.62 o 
  11  13   8     7043.78     6747.61    228.05 o 
  13  13   8    25092.76    24085.24    692.71 o 
  15  13   8    10466.23    10238.04    370.13 o 
  17  13   8      661.40      693.33    105.41 o 
  19  13   8     1934.16     1918.90    144.34 o 
 -28  14   8      279.60      184.71     86.65 o 
 -26  14   8     2335.62     2170.30    112.25 o 
 -24  14   8     4712.77     4736.42    130.09 o 
 -22  14   8     2518.66     2555.88     91.63 o 
 -20  14   8     2211.76     2390.09     89.83 o 
 -18  14   8      245.72      144.13     44.26 o 
 -16  14   8     3069.69     2945.60     76.62 o 
 -14  14   8    16468.41    16182.90    185.41 o 
 -12  14   8     4974.36     4763.35     77.51 o 
 -10  14   8     4890.78     4726.23     90.93 o 
  -8  14   8    25716.29    25565.86    442.08 o 
  -6  14   8     6042.44     6826.98    137.32 o 
  -4  14   8     1617.64     1591.06     78.19 o 
  -2  14   8     1365.33     1274.32     67.39 o 
   0  14   8     5267.33     5399.64    120.25 o 
   2  14   8     2790.33     3196.12     87.37 o 
   4  14   8       26.16       58.77     24.39 o 
   6  14   8      622.83      700.60     34.52 o 
   8  14   8       10.97       -9.74     26.40 o 
  10  14   8      341.33      436.15     55.85 o 
  12  14   8       44.16      165.60     52.28 o 
  14  14   8     6272.43     5965.96    198.59 o 
  16  14   8     6635.62     6146.26    186.36 o 
  18  14   8     1255.73     1114.56    115.95 o 
 -27  15   8       31.42      134.60     82.57 o 
 -25  15   8      318.09      273.47     81.45 o 
 -23  15   8      551.37      525.88     81.88 o 
 -21  15   8     2555.96     2824.32    246.95 o 
 -19  15   8    10657.60    10458.19    157.73 o 
 -17  15   8     6717.48     7137.38    125.92 o 
 -15  15   8        3.32       37.60     35.17 o 
 -13  15   8     1497.37     1470.58     77.42 o 
 -11  15   8     1093.52     1229.01     87.81 o 
  -9  15   8    15127.15    13968.62    222.79 o 
  -7  15   8    13688.84    13971.93    163.20 o 
  -5  15   8    12856.67    12255.63    198.97 o 
  -3  15   8      482.82      517.19     57.26 o 
  -1  15   8     5326.11     5439.75    115.21 o 
   1  15   8      516.61      604.96     58.19 o 
   3  15   8     6744.56     6518.40    191.00 o 
   5  15   8      351.32      264.10     80.31 o 
   7  15   8       70.40       61.76     23.09 o 
   9  15   8      127.16       66.08     32.94 o 
  11  15   8     2045.24     2009.41     72.57 o 
  13  15   8     7805.11     7242.59    236.84 o 
  15  15   8      738.22      604.34     75.46 o 
  17  15   8      223.64       89.45    135.39 o 
 -26  16   8     6493.60     6766.29    175.81 o 
 -24  16   8     5599.57     5594.26    238.30 o 
 -22  16   8     9869.22     9709.05    166.15 o 
 -20  16   8     6537.45     6201.33    123.83 o 
 -18  16   8      633.71      539.57     62.77 o 
 -16  16   8     6081.36     5822.06    105.32 o 
 -14  16   8    28609.09    28325.64    259.89 o 
 -12  16   8    33095.63    34097.19    521.57 o 
 -10  16   8    20825.99    21032.52    307.64 o 
  -8  16   8     6360.55     5886.20    101.82 o 
  -6  16   8     9693.98     9565.09    183.38 o 
  -4  16   8    44277.87    44072.21    386.31 o 
  -2  16   8     7006.77     7994.60    123.27 o 
   0  16   8     5123.84     5706.56    111.51 o 
   2  16   8     2152.84     2256.71     94.91 o 
   4  16   8       44.79       19.67     70.42 o 
   6  16   8     1901.52     1686.53     56.16 o 
   8  16   8    13812.03    13114.86    340.51 o 
  10  16   8     5447.87     4892.74    150.26 o 
  12  16   8     2345.69     2078.48    175.03 o 
  14  16   8     4982.24     4800.67    285.59 o 
  16  16   8     3905.25     3820.24    340.19 o 
 -25  17   8     3083.69     2773.63    202.60 o 
 -23  17   8      252.51      120.15     77.80 o 
 -21  17   8     5762.45     5728.87    174.63 o 
 -19  17   8     9130.26     9136.50    145.90 o 
 -17  17   8     8712.14     8913.56    146.82 o 
 -15  17   8     2096.73     2599.54     73.85 o 
 -13  17   8      264.31      188.97     43.44 o 
 -11  17   8     2976.19     2831.60     73.64 o 
  -9  17   8    27018.12    26439.82    923.87 o 
  -7  17   8    20664.85    18325.77    317.50 o 
  -5  17   8     3108.71     3429.40    153.14 o 
  -3  17   8       42.09       71.18     51.56 o 
  -1  17   8     2308.25     2806.86    127.74 o 
   1  17   8     7540.23     7349.31    208.46 o 
   3  17   8    20909.51    21168.23    267.14 o 
   5  17   8    18418.64    18539.47    312.61 o 
   7  17   8      771.41      779.34     96.27 o 
   9  17   8     3266.18     3372.42    146.10 o 
  11  17   8     5293.53     5273.19    182.99 o 
  13  17   8     9325.68     9563.29    386.07 o 
  15  17   8     4214.11     4199.76    362.60 o 
 -22  18   8     1133.05      797.60     95.21 o 
 -20  18   8      107.06      130.44     60.41 o 
 -18  18   8       92.99       23.54     52.83 o 
 -16  18   8     3409.91     3073.06     84.30 o 
 -14  18   8    10903.26    10661.24    149.43 o 
 -12  18   8     2256.10     2143.58     73.42 o 
 -10  18   8      212.11      256.18     53.88 o 
  -8  18   8      128.85      183.36     60.62 o 
  -6  18   8      748.08      747.75     49.59 o 
  -4  18   8     3196.31     2810.45    103.93 o 
  -2  18   8     5969.89     5207.27    118.90 o 
   0  18   8       51.51       12.80     48.72 o 
   2  18   8      641.29      572.87     75.19 o 
   4  18   8       18.29      -44.58     68.40 o 
   6  18   8      711.49      542.85     95.17 o 
   8  18   8     2733.89     2697.07    133.62 o 
  10  18   8      270.83      244.54     90.11 o 
  12  18   8      171.54      238.44    112.27 o 
 -21  19   8       12.85       34.10     51.99 o 
 -19  19   8     1144.37     1280.57    147.76 o 
 -17  19   8     2935.08     2829.85    112.97 o 
 -15  19   8        2.02       57.87     47.77 o 
 -13  19   8     1854.04     1839.86     77.17 o 
 -11  19   8      439.63      337.20     52.45 o 
  -9  19   8      266.92      249.93     42.34 o 
  -7  19   8        7.03       30.40     33.85 o 
  -5  19   8      225.22      241.97     68.15 o 
  -3  19   8      225.91      201.65     69.29 o 
  -1  19   8      624.64      766.67     91.52 o 
   1  19   8      718.33      809.57     79.49 o 
   3  19   8      987.18     1087.55     95.21 o 
   5  19   8     2221.46     1877.98    120.37 o 
   7  19   8       80.92      121.07     79.17 o 
   9  19   8      486.22      445.52     98.34 o 
  11  19   8     1030.42      735.75    144.55 o 
 -18  20   8      469.30      421.78     69.63 o 
 -16  20   8     5628.82     5452.23    130.77 o 
 -14  20   8    15234.54    15464.18    397.73 o 
 -12  20   8    19264.92    18091.41    477.21 o 
 -10  20   8     3930.55     3798.44    207.93 o 
  -8  20   8      318.10      236.90    140.09 o 
  -6  20   8      125.67      147.95     78.35 o 
  -4  20   8     5812.60     5988.83    154.52 o 
  -2  20   8     3717.68     3967.25    159.76 o 
   0  20   8     2336.65     2880.90    284.15 o 
   2  20   8       40.76       45.83     59.21 o 
   4  20   8     3908.62     3689.69    139.07 o 
   6  20   8     4807.44     5131.63    178.23 o 
   8  20   8     7819.22     8086.43    271.90 o 
 -15  21   8     1120.36      697.24    167.14 o 
 -13  21   8        9.58      -62.46     93.54 o 
 -11  21   8      992.16      949.34    160.73 o 
  -9  21   8    12644.36    13888.82    421.68 o 
  -7  21   8    14291.80    15410.43    490.18 o 
  -5  21   8     3814.25     3964.26    179.13 o 
  -3  21   8        2.09       11.21     77.73 o 
  -1  21   8     3286.40     3100.71    135.35 o 
   1  21   8     5783.55     6065.00    156.85 o 
   3  21   8     5268.83     5376.49    163.67 o 
   5  21   8      586.33      638.05    114.47 o 
   7  21   8       98.30      100.07     83.61 o 
 -12  22   8      541.99      621.56    218.95 o 
 -10  22   8     1302.37     1154.71    171.75 o 
  -8  22   8      526.43      461.58    315.61 o 
  -6  22   8      274.66      378.73    191.34 o 
  -4  22   8     5613.76     5282.04    182.10 o 
  -2  22   8     6930.58     7191.00    235.15 o 
   0  22   8     1678.21     1512.42    115.34 o 
   2  22   8      128.88       30.52     75.97 o 
 -35   1   9     1403.93     1163.65    151.34 o 
 -33   1   9     5297.99     5426.94    255.92 o 
 -31   1   9      764.11      767.15    113.24 o 
 -29   1   9     6993.94     7200.83    220.69 o 
 -27   1   9     2533.27     2465.50    134.87 o 
 -25   1   9      386.93      320.71     74.49 o 
 -23   1   9      446.88      485.08     67.15 o 
 -21   1   9     4048.97     3696.27    144.35 o 
 -19   1   9    40407.34    38940.89    327.81 o 
 -17   1   9    31016.90    31579.21    256.04 o 
 -15   1   9    24269.47    23258.79    222.85 o 
 -13   1   9     9462.05     8566.83    119.10 o 
 -11   1   9    40652.82    44298.14    405.04 o 
  -9   1   9     1082.09      584.99     30.48 o 
  -7   1   9    16682.42    17527.94    112.06 o 
  -5   1   9      222.76       48.37     10.16 o 
  -3   1   9     3169.43     2272.73     25.88 o 
  -1   1   9      978.71     1600.75     42.91 o 
   1   1   9    19234.96    16988.23    115.03 o 
   3   1   9    23058.85    23544.79    184.31 o 
   5   1   9     3801.95     4123.92     78.27 o 
   7   1   9      379.08      388.49     63.59 o 
   9   1   9    20666.01    20233.27    222.48 o 
  11   1   9    18189.84    18288.36    224.86 o 
  13   1   9    42367.01    44003.86    461.46 o 
  15   1   9     1092.00     1134.80    133.42 o 
  17   1   9     2667.76     2846.54    169.69 o 
  19   1   9     3644.30     3577.03    161.43 o 
  21   1   9     1869.00     2121.82    149.50 o 
  23   1   9     2343.61     2639.42    188.24 o 
 -34   2   9    13606.10    14426.29    477.18 o 
 -32   2   9    10478.22    10581.92    290.34 o 
 -30   2   9      593.70      718.17    109.49 o 
 -28   2   9     6815.27     7126.41    178.87 o 
 -26   2   9    16571.89    16556.86    244.28 o 
 -24   2   9    23648.08    24281.31    276.09 o 
 -22   2   9      488.59      536.93     69.48 o 
 -20   2   9    10791.00    11623.49    190.76 o 
 -18   2   9    15563.10    15993.49    186.40 o 
 -16   2   9   110564.64   113719.87   1036.94 o 
 -14   2   9    60505.12    63001.61    521.75 o 
 -12   2   9    20774.59    19009.49    166.91 o 
 -10   2   9     5010.59     5801.40    149.91 o 
  -8   2   9    46115.28    48126.36    279.08 o 
  -6   2   9    21605.52    19661.70     97.31 o 
  -4   2   9    27097.93    28250.13    131.20 o 
  -2   2   9    59309.54    56300.24    294.23 o 
   0   2   9      199.16      177.88     23.33 o 
   2   2   9    57397.43    59145.02    390.97 o 
   4   2   9    78102.90    80049.57    584.23 o 
   6   2   9     6959.59     5692.59     98.22 o 
   8   2   9    13430.52    13609.06    162.86 o 
  10   2   9      608.16      657.20     64.91 o 
  12   2   9     4986.52     5318.64    130.42 o 
  14   2   9    71822.86    68575.27    681.42 o 
  16   2   9    42908.79    41756.53    502.23 o 
  18   2   9    13163.73    13624.34    235.88 o 
  20   2   9      139.99      143.44     82.34 o 
  22   2   9     1499.25     1776.17    139.88 o 
  24   2   9     1786.39     1608.47    155.53 o 
 -35   3   9     1975.94     1675.56    246.57 o 
 -33   3   9       12.15      -39.95     89.21 o 
 -31   3   9      303.53      408.02    120.34 o 
 -29   3   9    22447.61    22633.63    324.91 o 
 -27   3   9    24291.03    25629.56    538.47 o 
 -25   3   9     2052.25     1921.34    105.84 o 
 -23   3   9    16934.69    16890.13    291.59 o 
 -21   3   9    29355.42    27604.57    332.41 o 
 -19   3   9    20442.56    20474.27    229.16 o 
 -17   3   9       77.23      103.97     59.65 o 
 -15   3   9      414.91      467.33     43.30 o 
 -13   3   9     1012.70     1171.48     44.58 o 
 -11   3   9    72920.08    70213.08    802.54 o 
  -9   3   9      871.62      945.46     32.79 o 
  -7   3   9     4500.92     3134.51     20.27 o 
  -5   3   9    10274.71    11544.13     77.57 o 
  -3   3   9     3934.19     4575.66     40.61 o 
  -1   3   9    12358.82    10854.64     80.15 o 
   1   3   9     5276.29     5161.61     55.16 o 
   3   3   9    25095.15    27717.42    197.76 o 
   5   3   9     8096.17     9237.35    111.79 o 
   7   3   9      499.24      576.98     56.48 o 
   9   3   9     7309.05     7393.52    139.22 o 
  11   3   9     5733.27     5735.00    117.98 o 
  13   3   9    32281.83    32946.87    381.23 o 
  15   3   9     1357.94     1831.57    143.89 o 
  17   3   9      722.91      863.68    103.01 o 
  19   3   9     3293.20     3099.66    166.37 o 
  21   3   9     5188.93     5368.18    190.05 o 
  23   3   9      952.98      848.92    139.51 o 
 -34   4   9       94.77       70.66    142.09 o 
 -32   4   9      561.54      397.92    141.76 o 
 -30   4   9       35.85      134.54    100.19 o 
 -28   4   9      478.51      342.70    115.57 o 
 -26   4   9      161.98      145.68     82.19 o 
 -24   4   9      125.32      126.29     81.15 o 
 -22   4   9       22.95       11.79     53.54 o 
 -20   4   9      224.46      158.66     55.64 o 
 -18   4   9      401.20      354.49     53.35 o 
 -16   4   9    12428.38    13402.90    161.42 o 
 -14   4   9     2329.11     3352.13     73.47 o 
 -12   4   9     5842.06     4954.98     69.92 o 
 -10   4   9      604.30      381.83     25.90 o 
  -8   4   9     1694.15     2396.52     62.60 o 
  -6   4   9     1826.05     2170.08     28.40 o 
  -4   4   9     6717.65     5130.79     54.76 o 
  -2   4   9     4670.45     4880.23     46.49 o 
   0   4   9       13.31       83.41     20.92 o 
   2   4   9      714.17      668.81     30.98 o 
   4   4   9     1677.84     1661.78     64.79 o 
   6   4   9       13.83       44.62     37.87 o 
   8   4   9      466.55      450.60     51.48 o 
  10   4   9     2665.91     1924.45     81.25 o 
  12   4   9     1645.23     1741.18    112.32 o 
  14   4   9     1312.73     1245.96     96.96 o 
  16   4   9     1475.87     1631.67    146.45 o 
  18   4   9      854.99      850.81    101.55 o 
  20   4   9      226.54       97.43     91.08 o 
  22   4   9        1.55      113.87     90.95 o 
  24   4   9      149.82      135.20     98.30 o 
 -33   5   9      470.87      402.16    151.79 o 
 -31   5   9      996.77     1331.47    272.21 o 
 -29   5   9     1524.94     1257.40    132.14 o 
 -27   5   9     1928.08     2122.88    149.66 o 
 -25   5   9       69.52      107.56     75.32 o 
 -23   5   9     3149.73     2713.31    118.68 o 
 -21   5   9     2693.27     3356.18    108.39 o 
 -19   5   9     1814.99     1639.14     78.43 o 
 -17   5   9       20.21      327.01    161.23 o 
 -15   5   9      104.61      322.31     41.11 o 
 -13   5   9     9848.72    10179.85    121.92 o 
 -11   5   9    13140.51    12172.68    104.86 o 
  -9   5   9    17297.66    17628.50     95.65 o 
  -7   5   9      465.05      133.34     17.45 o 
  -5   5   9     3619.67     3276.85     30.86 o 
  -3   5   9      165.26      142.63     14.58 o 
  -1   5   9    73712.34    76420.02    412.23 o 
   1   5   9    18708.87    16954.81    109.31 o 
   3   5   9     6936.30     6786.41     66.72 o 
   5   5   9    11868.69    12599.36    127.52 o 
   7   5   9     3775.97     4012.14     83.44 o 
   9   5   9    21038.04    21407.78    212.49 o 
  11   5   9     5164.00     4844.06    110.16 o 
  13   5   9     9395.20     9309.22    281.01 o 
  15   5   9     1025.97     1124.47     90.77 o 
  17   5   9     1450.90     1325.60    104.39 o 
  19   5   9      409.43      493.71    101.22 o 
  21   5   9     2003.97     2428.75    142.46 o 
  23   5   9     2347.98     2089.82    150.21 o 
 -34   6   9     7103.45     7273.77    515.82 o 
 -32   6   9     1438.33     1316.32    204.33 o 
 -30   6   9     1616.25     1423.15    145.54 o 
 -28   6   9     2416.98     2250.40    162.78 o 
 -26   6   9    11317.96    12229.24    241.05 o 
 -24   6   9    37156.71    38390.16    530.05 o 
 -22   6   9    49219.41    48007.99    538.86 o 
 -20   6   9     5275.83     5592.33    123.60 o 
 -18   6   9     8876.13     8486.95    155.97 o 
 -16   6   9    36342.38    36988.03    365.91 o 
 -14   6   9    45088.83    44580.50    330.54 o 
 -12   6   9     2807.63     2408.06     47.81 o 
 -10   6   9       31.83      263.69     17.35 o 
  -8   6   9     5593.38     6703.93     44.93 o 
  -6   6   9    24272.32    23866.04    165.40 o 
  -4   6   9    55979.29    48252.53    276.56 o 
  -2   6   9    43508.64    44588.16    394.33 o 
   0   6   9     8470.94     8889.42     59.28 o 
   2   6   9    27492.79    26954.76    173.14 o 
   4   6   9    94857.38    94369.51    622.75 o 
   6   6   9    22963.77    24114.27    183.78 o 
   8   6   9    12292.30    11556.11    140.12 o 
  10   6   9     8962.91     9812.98    136.65 o 
  12   6   9     5305.12     5315.00    107.28 o 
  14   6   9     7406.62     8089.86    172.57 o 
  16   6   9     9057.20     9523.66    189.07 o 
  18   6   9    14481.61    14310.30    331.69 o 
  20   6   9       25.57      147.35    102.46 o 
  22   6   9      632.74      587.16    116.35 o 
 -33   7   9     1287.74     1522.86    218.93 o 
 -31   7   9     8895.97     8377.79    258.97 o 
 -29   7   9    12943.77    14421.22    300.79 o 
 -27   7   9     4289.93     3959.05    187.36 o 
 -25   7   9     1343.46      947.32    105.28 o 
 -23   7   9      921.76     1106.46     96.44 o 
 -21   7   9      100.95      188.48    102.54 o 
 -19   7   9    14345.57    14296.40    207.09 o 
 -17   7   9    24564.06    23758.61    244.14 o 
 -15   7   9       67.06      180.74     41.08 o 
 -13   7   9     1846.05     1524.94     53.32 o 
 -11   7   9    70201.62    73527.15    445.11 o 
  -9   7   9    40648.97    41929.73    233.70 o 
  -7   7   9      656.29      600.69     22.59 o 
  -5   7   9     4588.08     5750.28     49.50 o 
  -3   7   9      421.97      426.84     19.89 o 
  -1   7   9    49818.69    49098.39    378.41 o 
   1   7   9    48896.27    46710.10    280.57 o 
   3   7   9     6465.89     5794.40     62.24 o 
   5   7   9     4798.64     5370.34     66.42 o 
   7   7   9    13788.73    14268.23    220.85 o 
   9   7   9    12713.38    13568.68    141.55 o 
  11   7   9      266.95      284.53     53.80 o 
  13   7   9    25618.22    26260.88    259.84 o 
  15   7   9     2737.97     3023.97    119.79 o 
  17   7   9     3496.44     3675.44    133.09 o 
  19   7   9      351.64      298.82     78.11 o 
  21   7   9     8516.84     9039.85    276.12 o 
  23   7   9     4654.73     4405.02    193.60 o 
 -32   8   9     1009.01      969.05    167.70 o 
 -30   8   9      738.91      524.75    125.09 o 
 -28   8   9      753.99      962.81    158.31 o 
 -26   8   9       16.77       -4.82     68.61 o 
 -24   8   9       11.33      -26.73     64.65 o 
 -22   8   9     3485.51     2938.51    116.91 o 
 -20   8   9     2063.27     2302.58    129.40 o 
 -18   8   9      646.25      447.68     91.42 o 
 -16   8   9     7091.26     6706.10    114.37 o 
 -14   8   9    15134.93    15147.84    124.11 o 
 -12   8   9     1906.55     1842.88     61.69 o 
 -10   8   9      235.61      260.62     22.41 o 
  -8   8   9    18235.17    20238.12    110.24 o 
  -6   8   9    27943.82    31433.16    138.93 o 
  -4   8   9    10972.57    11267.51     91.46 o 
  -2   8   9    11481.95    13449.01    114.03 o 
   0   8   9    15271.01    17366.22    177.58 o 
   2   8   9      423.83      494.07     36.02 o 
   4   8   9    10489.56    10747.33     95.87 o 
   6   8   9       80.48       86.12     28.51 o 
   8   8   9        3.32       -6.42     31.02 o 
  10   8   9      383.24      394.59     51.35 o 
  12   8   9      231.14      180.78     54.13 o 
  14   8   9      197.42      223.81     58.45 o 
  16   8   9      623.09      580.08     84.25 o 
  18   8   9      229.66      282.52     74.39 o 
  20   8   9       78.44      136.09     81.34 o 
  22   8   9       82.30      107.74    103.07 o 
 -31   9   9     3336.37     3006.74    245.35 o 
 -29   9   9     1975.76     1783.58    150.58 o 
 -27   9   9     1259.92     1178.18    142.13 o 
 -25   9   9     4023.47     3471.22    174.92 o 
 -23   9   9     2491.89     2986.61    150.22 o 
 -21   9   9     3053.20     3076.50    131.88 o 
 -19   9   9     3451.26     3639.81    107.12 o 
 -17   9   9     2970.15     2517.28     78.08 o 
 -15   9   9      686.39     1046.64     70.60 o 
 -13   9   9     8376.79     8688.49     85.97 o 
 -11   9   9     7055.56     7014.75     79.53 o 
  -9   9   9    50394.97    50140.93    271.28 o 
  -7   9   9     7236.47     7139.11     65.06 o 
  -5   9   9     5102.87     5561.69     57.71 o 
  -3   9   9      985.97     1039.95     41.34 o 
  -1   9   9    24361.19    25368.50    196.42 o 
   1   9   9    22372.19    24660.67    252.96 o 
   3   9   9    27138.43    26632.52    212.12 o 
   5   9   9     4421.03     4619.53    128.20 o 
   7   9   9     1023.51     1025.95     44.47 o 
   9   9   9      115.62      145.54     42.37 o 
  11   9   9    11682.56    11839.20    169.33 o 
  13   9   9     9295.22     9007.46    147.61 o 
  15   9   9     1195.10     1032.52     97.53 o 
  17   9   9     1425.42     1231.88    108.14 o 
  19   9   9     4444.10     4398.84    151.12 o 
  21   9   9     2197.31     2362.96    252.54 o 
 -32  10   9     3224.76     3058.79    200.57 o 
 -30  10   9      132.98      220.23    122.84 o 
 -28  10   9     3564.61     3418.85    204.13 o 
 -26  10   9     7339.13     7824.09    207.79 o 
 -24  10   9    17240.14    16377.19    298.02 o 
 -22  10   9     5631.88     5444.19    177.38 o 
 -20  10   9      398.92      471.79     53.57 o 
 -18  10   9     6801.21     6370.14    104.31 o 
 -16  10   9    29343.20    28805.35    285.19 o 
 -14  10   9    63701.39    63850.85    440.02 o 
 -12  10   9    22525.88    22852.80    160.26 o 
 -10  10   9     1997.38     2120.39     62.13 o 
  -8  10   9     6990.87     7588.04     86.04 o 
  -6  10   9    18291.84    17168.06    131.92 o 
  -4  10   9    63487.96    65039.07    446.62 o 
  -2  10   9    42229.59    42514.95    296.48 o 
   0  10   9     3568.43     3114.84     63.57 o 
   2  10   9    19613.94    17838.67    137.47 o 
   4  10   9    35420.52    35719.68    300.43 o 
   6  10   9    46005.57    45107.47    384.74 o 
   8  10   9     9259.67     8790.88    152.97 o 
  10  10   9      107.59       68.64     40.52 o 
  12  10   9     2965.86     2872.54     97.79 o 
  14  10   9     9063.66     9013.23    183.67 o 
  16  10   9    10505.29    11172.15    227.04 o 
  18  10   9     5207.22     5160.94    157.45 o 
  20  10   9       18.63       19.09     79.63 o 
 -31  11   9     7021.90     6915.49    314.34 o 
 -29  11   9    10857.47    10022.78    341.20 o 
 -27  11   9     3489.06     3624.26    238.21 o 
 -25  11   9      202.82      290.15     72.86 o 
 -23  11   9      654.74      525.47     67.66 o 
 -21  11   9     3024.97     3029.70    101.34 o 
 -19  11   9    11180.36    10920.83    135.73 o 
 -17  11   9     3401.67     3246.44     67.19 o 
 -15  11   9     2417.03     2262.28     63.59 o 
 -13  11   9     2375.55     2224.89     55.68 o 
 -11  11   9     9058.40     8764.69     82.06 o 
  -9  11   9    14652.75    13291.74    133.69 o 
  -7  11   9    11296.97    11127.68    142.83 o 
  -5  11   9    19759.79    20867.93    167.51 o 
  -3  11   9       66.69       72.32     25.96 o 
  -1  11   9    62493.09    63174.50    462.78 o 
   1  11   9    42420.62    42879.87    335.66 o 
   3  11   9    12871.99    12473.98    178.80 o 
   5  11   9      265.54      260.54     30.76 o 
   7  11   9    13544.89    13039.69    178.28 o 
   9  11   9    23867.29    23976.00    269.30 o 
  11  11   9     9831.33    10355.73    329.98 o 
  13  11   9     1564.73     1483.35     98.23 o 
  15  11   9      318.79      249.51    100.00 o 
  17  11   9      199.12      227.63     67.06 o 
  19  11   9     1903.19     1688.42    108.39 o 
 -30  12   9       11.91       52.39     98.03 o 
 -28  12   9       79.60      136.56    101.23 o 
 -26  12   9     1096.95     1202.56    148.70 o 
 -24  12   9     2702.95     3195.85    139.03 o 
 -22  12   9      500.70      411.97     62.96 o 
 -20  12   9       48.55       78.50     42.74 o 
 -18  12   9       20.02       61.43     41.93 o 
 -16  12   9     7478.45     7892.53    104.79 o 
 -14  12   9     2510.49     2656.68     73.81 o 
 -12  12   9     3519.99     3871.44     67.24 o 
 -10  12   9     2061.58     2684.17     65.63 o 
  -8  12   9    17078.30    17450.14    192.82 o 
  -6  12   9     1380.28     1637.06     55.41 o 
  -4  12   9      824.52     1014.81     43.96 o 
  -2  12   9     3418.94     3443.08     68.76 o 
   0  12   9      250.75      300.83     43.75 o 
   2  12   9       59.64       56.31     45.58 o 
   4  12   9      177.61      248.09     29.25 o 
   6  12   9     3078.98     3161.76     61.11 o 
   8  12   9      428.73      393.23     51.93 o 
  10  12   9      488.81      452.92     66.91 o 
  12  12   9     6315.13     5653.36    146.21 o 
  14  12   9       30.01       10.25     56.55 o 
  16  12   9     1975.02     1846.85    157.17 o 
  18  12   9     1517.07     1397.40    129.22 o 
 -29  13   9      774.55      782.50     99.15 o 
 -27  13   9     2878.18     2747.04    136.44 o 
 -25  13   9     2753.42     2594.95    130.87 o 
 -23  13   9     1588.49     1721.53     88.26 o 
 -21  13   9     6016.35     6124.05    125.62 o 
 -19  13   9     2109.27     2508.77     85.08 o 
 -17  13   9       10.20        5.13     29.70 o 
 -15  13   9      860.07      804.74     50.00 o 
 -13  13   9        4.93        9.17     25.03 o 
 -11  13   9       96.32       73.92     26.21 o 
  -9  13   9     2694.55     2779.95     67.05 o 
  -7  13   9       10.18       53.67     14.79 o 
  -5  13   9     1327.11     1288.46     62.17 o 
  -3  13   9       13.30       27.33     31.66 o 
  -1  13   9     3231.59     3597.86     99.06 o 
   1  13   9    15840.12    15458.14    173.61 o 
   3  13   9     3990.56     3842.06    143.27 o 
   5  13   9      328.70      299.57     24.12 o 
   7  13   9     1997.88     1992.00     58.20 o 
   9  13   9     4404.62     4821.59    102.70 o 
  11  13   9     8086.13     8371.81    245.14 o 
  13  13   9     3757.08     3380.50    189.46 o 
  15  13   9      424.76      534.35    108.75 o 
  17  13   9      836.91      925.41    115.94 o 
  19  13   9     1024.19      837.51    134.05 o 
 -28  14   9     2825.06     2992.03    145.34 o 
 -26  14   9    13268.33    12035.60    456.73 o 
 -24  14   9    17436.19    17221.00    303.51 o 
 -22  14   9     1869.28     1676.03     83.20 o 
 -20  14   9      821.05      786.49     75.76 o 
 -18  14   9      584.70      775.24     60.48 o 
 -16  14   9    16797.79    17066.80    158.59 o 
 -14  14   9    19317.00    19299.51    179.90 o 
 -12  14   9     5235.08     5134.36    108.11 o 
 -10  14   9       15.13       48.17     24.71 o 
  -8  14   9      486.88      566.27     53.02 o 
  -6  14   9    13654.42    14472.51    165.45 o 
  -4  14   9    20267.81    19744.91    191.90 o 
  -2  14   9     8615.64     7694.46    126.14 o 
   0  14   9       34.14       23.31     36.08 o 
   2  14   9     8017.85     7168.36    117.26 o 
   4  14   9    14872.64    15759.08    276.08 o 
   6  14   9     5236.01     5244.23    236.82 o 
   8  14   9     3797.63     3797.17    172.79 o 
  10  14   9      487.43      351.06     52.87 o 
  12  14   9     2418.76     2195.44     83.40 o 
  14  14   9     8009.93     8088.61    299.52 o 
  16  14   9     4969.00     4590.46    215.81 o 
  18  14   9     2264.06     2205.65    142.92 o 
 -27  15   9     2185.41     1836.96    127.16 o 
 -25  15   9       37.71       25.77     54.80 o 
 -23  15   9      470.18      474.91     77.90 o 
 -21  15   9    11781.73    11349.37    198.34 o 
 -19  15   9    20497.49    21657.63    254.20 o 
 -17  15   9     8529.53     8497.55    114.05 o 
 -15  15   9     1437.41     1715.34     58.89 o 
 -13  15   9     4289.28     4434.69     98.19 o 
 -11  15   9    22444.49    21356.45    176.88 o 
  -9  15   9    45949.54    45129.36    681.03 o 
  -7  15   9    25338.58    23236.04    371.91 o 
  -5  15   9        7.54      148.16     43.00 o 
  -3  15   9     8511.10     8735.51    128.01 o 
  -1  15   9    30148.04    31944.27    284.40 o 
   1  15   9    20184.80    20420.29    250.21 o 
   3  15   9    12951.60    12206.37    226.02 o 
   5  15   9      633.56      622.65     87.71 o 
   7  15   9     8816.27     8077.78    175.81 o 
   9  15   9     5622.59     5260.78    148.93 o 
  11  15   9     7775.06     7224.76    332.31 o 
  13  15   9     6842.90     6346.61    233.26 o 
  15  15   9        1.64      -13.09     94.46 o 
  17  15   9     2506.88     2210.99    225.91 o 
 -26  16   9      128.53       95.19     74.80 o 
 -24  16   9     2164.90     2130.38    133.54 o 
 -22  16   9      133.73      186.78     61.47 o 
 -20  16   9       72.38       98.10     65.05 o 
 -18  16   9       54.13       90.07     44.70 o 
 -16  16   9    13019.25    13562.60    180.11 o 
 -14  16   9     9498.61     9658.96    126.11 o 
 -12  16   9      164.58      204.09     39.73 o 
 -10  16   9     1110.47     1052.99     86.27 o 
  -8  16   9     3377.73     3215.43    138.26 o 
  -6  16   9      204.08      356.10     57.27 o 
  -4  16   9      314.04      204.34     61.23 o 
  -2  16   9      309.05      236.21     61.73 o 
   0  16   9     2166.49     2016.56     91.00 o 
   2  16   9      777.24      964.61     82.93 o 
   4  16   9     2795.52     2625.29    111.92 o 
   6  16   9     9849.10     9608.78    468.07 o 
   8  16   9     8478.33     7902.38    248.55 o 
  10  16   9      405.90      437.13    126.80 o 
  12  16   9     1097.64     1311.48    166.25 o 
  14  16   9     2183.47     1972.21    193.22 o 
 -25  17   9     1000.31      835.01     99.30 o 
 -23  17   9     1488.92     1603.75    105.12 o 
 -21  17   9     3616.73     3228.03    106.52 o 
 -19  17   9     3379.07     3227.39    102.60 o 
 -17  17   9      183.02      161.94     50.60 o 
 -15  17   9     1570.59     1343.95     61.19 o 
 -13  17   9     1022.61     1143.69     58.62 o 
 -11  17   9      561.17      411.85     50.81 o 
  -9  17   9     1311.42     1533.84     63.49 o 
  -7  17   9      249.49      196.00     54.37 o 
  -5  17   9     9122.54     8188.48    164.88 o 
  -3  17   9     8459.18     8516.48    138.97 o 
  -1  17   9     3568.66     3625.11    100.84 o 
   1  17   9     5910.43     6108.63    126.71 o 
   3  17   9      397.99      423.75     87.38 o 
   5  17   9      276.39      209.76     94.31 o 
   7  17   9      650.64      553.98    105.88 o 
   9  17   9     3126.60     2608.09    177.49 o 
  11  17   9     3453.49     3644.29    168.60 o 
  13  17   9     2230.93     2052.88    227.66 o 
 -22  18   9     4632.62     4643.65    144.97 o 
 -20  18   9     1805.01     1762.38    104.69 o 
 -18  18   9     1620.23     1745.01     86.95 o 
 -16  18   9     4169.70     4210.65    100.13 o 
 -14  18   9     9534.83     8954.04    187.13 o 
 -12  18   9     4473.68     4546.54    103.50 o 
 -10  18   9      130.63      145.33     34.22 o 
  -8  18   9       95.97      110.74     29.04 o 
  -6  18   9     5421.06     5479.12    138.76 o 
  -4  18   9    20196.76    20630.10    285.38 o 
  -2  18   9     9846.35     9269.47    221.79 o 
   0  18   9      334.94      444.38     68.74 o 
   2  18   9     1070.48     1409.45     91.73 o 
   4  18   9     6660.86     6422.83    203.96 o 
   6  18   9     7779.17     7894.82    236.80 o 
   8  18   9     7002.55     6851.71    336.23 o 
  10  18   9      840.89      728.35    115.74 o 
  12  18   9     2456.86     2382.73    174.11 o 
 -21  19   9     3103.83     3204.14    114.39 o 
 -19  19   9    10234.72     9541.79    158.35 o 
 -17  19   9    10114.54    10857.75    234.82 o 
 -15  19   9     1551.56     1561.14     67.57 o 
 -13  19   9        9.48       51.57     41.85 o 
 -11  19   9     7158.50     6996.43    378.04 o 
  -9  19   9    19812.25    19636.71    568.09 o 
  -7  19   9     4877.51     4064.88   2270.40 o 
  -5  19   9        1.55       42.38     56.36 o 
  -3  19   9     2379.32     2601.48    118.21 o 
  -1  19   9    14420.78    14891.93    246.99 o 
   1  19   9    13326.78    12769.07    249.21 o 
   3  19   9     1821.86     1974.74    120.31 o 
   5  19   9      245.53      351.26     87.73 o 
   7  19   9     6103.72     5794.35    231.76 o 
   9  19   9     6609.58     6956.51    197.03 o 
 -18  20   9        9.79       28.99     51.88 o 
 -16  20   9     2405.31     2372.69    262.18 o 
 -14  20   9     2715.32     2877.60    116.98 o 
 -12  20   9      720.99      739.14    152.69 o 
 -10  20   9      164.06       61.95    126.59 o 
  -8  20   9       12.49      -82.85    151.89 o 
  -6  20   9     1987.68     2390.74    114.21 o 
  -4  20   9     2513.17     2449.98    149.50 o 
  -2  20   9      337.88      371.46     91.36 o 
   0  20   9       35.41       28.18     83.71 o 
   2  20   9      530.37      498.38    102.59 o 
   4  20   9      824.10      975.00    110.40 o 
   6  20   9      755.57      396.02    116.73 o 
   8  20   9     2764.74     2623.51    281.59 o 
 -15  21   9      993.68      651.47    176.52 o 
 -13  21   9       87.55       86.43    119.73 o 
 -11  21   9      372.03      523.71    178.39 o 
  -9  21   9       95.24      -97.87    120.60 o 
  -7  21   9      188.09      230.12    157.70 o 
  -5  21   9       92.19       76.58     71.08 o 
  -3  21   9     1369.48     1463.38    142.39 o 
  -1  21   9      209.46      126.17     74.05 o 
   1  21   9      212.63       67.96     70.69 o 
   3  21   9       81.57       30.06    141.22 o 
   5  21   9      441.27      465.94    101.96 o 
 -12  22   9     4665.77     5003.66    304.99 o 
 -10  22   9      113.07       21.62    110.83 o 
  -8  22   9     2566.30     2472.04    252.27 o 
  -6  22   9     9551.42     8915.91    676.58 o 
  -4  22   9     8535.55     8361.96    252.82 o 
  -2  22   9     1725.29     1422.84    122.90 o 
   0  22   9        1.73      -21.21     61.32 o 
 -34   0  10      518.79      552.62    213.45 o 
 -32   0  10      309.61      424.65    180.98 o 
 -30   0  10        8.02      -72.96    108.37 o 
 -28   0  10    16362.25    17380.96    368.67 o 
 -26   0  10    39310.85    38478.43    639.31 o 
 -24   0  10       64.73      121.71     83.37 o 
 -22   0  10     2309.09     2464.42    144.85 o 
 -20   0  10     4859.74     4648.62    132.94 o 
 -18   0  10    84624.59    85669.07   1052.36 o 
 -16   0  10    55417.16    51449.95    753.51 o 
 -14   0  10    11502.84     9430.75    183.45 o 
 -12   0  10    14810.89    16214.34    246.57 o 
 -10   0  10    60606.53    58087.57    792.96 o 
  -8   0  10   113165.53   118658.08   1111.72 o 
  -6   0  10   502945.28   504745.09   4570.06 o 
  -4   0  10    25527.71    27728.74    167.70 o 
  -2   0  10    21482.32    18332.06    152.59 o 
   0   0  10    39318.53    35317.56    285.94 o 
   2   0  10    10757.86     8589.88    241.64 o 
   4   0  10    15361.25    15234.40    292.92 o 
   6   0  10    63800.56    64497.37    769.44 o 
   8   0  10    33583.91    35296.91    449.24 o 
  10   0  10     1370.79     1389.20    129.77 o 
  12   0  10    44344.26    46222.63    644.78 o 
  14   0  10    92074.69    93365.98   1586.91 o 
  16   0  10    20395.60    21441.91    846.22 o 
  18   0  10     2567.23     1662.74    167.37 o 
  20   0  10      215.61       81.42    120.75 o 
  22   0  10      228.80      361.25    151.66 o 
 -35   1  10       75.43      -18.22    106.36 o 
 -33   1  10     1859.75     2057.02    151.46 o 
 -31   1  10     4109.82     3833.08    164.47 o 
 -29   1  10     1388.00     1263.53    112.90 o 
 -27   1  10     3412.47     3781.29    178.51 o 
 -25   1  10      331.65      349.08     76.49 o 
 -23   1  10     2254.41     2084.90     87.50 o 
 -21   1  10     8019.29     7943.53    124.52 o 
 -19   1  10      368.48      294.19     54.64 o 
 -17   1  10       45.45       38.78     37.88 o 
 -15   1  10    40850.47    41371.56    422.56 o 
 -13   1  10    68450.41    66502.30    644.84 o 
 -11   1  10    31311.08     1889.70    112.44 o 
  -9   1  10    28619.79    25594.15    170.26 o 
  -7   1  10     4131.94     4828.49     42.78 o 
  -5   1  10     6168.06     6646.19     40.73 o 
  -3   1  10    22084.14    20542.78    112.60 o 
  -1   1  10    30321.66    30850.80    175.11 o 
   1   1  10     5630.16     4287.64     76.27 o 
   3   1  10    12491.03    11883.75    119.96 o 
   5   1  10     1566.15     1262.06     64.20 o 
   7   1  10      878.19      876.75     65.62 o 
   9   1  10    13819.22    12460.90    362.06 o 
  11   1  10     5159.32     5552.62    149.19 o 
  13   1  10     5368.13     5111.54    215.72 o 
  15   1  10    10038.27    10165.47    197.43 o 
  17   1  10     3138.68     3006.31    133.45 o 
  19   1  10     1604.41     1827.93    148.43 o 
  21   1  10     3357.69     3661.83    181.29 o 
  23   1  10        1.57      -37.03     87.57 o 
 -34   2  10      624.13      428.45    136.83 o 
 -32   2  10        1.72     -104.13    104.13 o 
 -30   2  10     4161.12     4190.30    183.88 o 
 -28   2  10      481.73      500.81    100.71 o 
 -26   2  10     1863.59     1595.51    126.45 o 
 -24   2  10     1792.98     1977.37    105.07 o 
 -22   2  10      627.77      459.00     80.93 o 
 -20   2  10      921.63     1188.70     85.95 o 
 -18   2  10    28280.68    29805.25    288.29 o 
 -16   2  10      312.78      187.60     84.67 o 
 -14   2  10     2285.77     3314.78     65.94 o 
 -12   2  10     1008.90      880.18     49.69 o 
 -10   2  10     7270.73     7191.69     84.52 o 
  -8   2  10     1166.49      711.66     16.93 o 
  -6   2  10    17982.08    16047.36     74.56 o 
  -4   2  10     4391.00     5672.30     53.31 o 
  -2   2  10     5011.20     6867.22     80.25 o 
   0   2  10      254.56      339.84     27.33 o 
   2   2  10     2156.94     2212.60     48.80 o 
   4   2  10     2782.36     3135.55     69.82 o 
   6   2  10    10210.27    11125.98    142.05 o 
   8   2  10     1413.25     1430.33     70.90 o 
  10   2  10     2192.34     2631.27    149.19 o 
  12   2  10    15695.13    14937.34    212.04 o 
  14   2  10       74.21      154.39     88.96 o 
  16   2  10     4881.77     5152.80    167.28 o 
  18   2  10     1800.86     1491.12    116.77 o 
  20   2  10       12.07      214.67     92.35 o 
  22   2  10      331.90      256.56    102.78 o 
 -35   3  10      491.94      612.58    155.81 o 
 -33   3  10     6166.02     7892.05   1373.39 o 
 -31   3  10     6924.26     7493.75    300.34 o 
 -29   3  10     2477.72     2284.95    200.56 o 
 -27   3  10      335.86      297.98    103.02 o 
 -25   3  10    25774.62    26313.79    353.48 o 
 -23   3  10    12577.77    12500.71    218.21 o 
 -21   3  10     4349.73     4758.47    132.16 o 
 -19   3  10     9137.41     8456.64    149.17 o 
 -17   3  10     3756.03     3934.94     85.34 o 
 -15   3  10      144.21      370.09     44.43 o 
 -13   3  10    20886.57    19401.74    253.33 o 
 -11   3  10   123263.33   127572.95   1056.14 o 
  -9   3  10    13327.98    13113.71     82.82 o 
  -7   3  10     1291.38      715.98     28.41 o 
  -5   3  10     1669.45     1469.50     32.66 o 
  -3   3  10     9183.82     8130.40     54.62 o 
  -1   3  10    63390.52    71408.13    434.64 o 
   1   3  10    10673.84    11032.65    133.33 o 
   3   3  10    20678.30    18461.70    145.53 o 
   5   3  10     1818.28     2383.10    124.24 o 
   7   3  10    13397.93    13146.08    164.40 o 
   9   3  10     3836.41     3918.82    123.00 o 
  11   3  10      274.92       86.36     58.82 o 
  13   3  10      113.10      190.17     69.99 o 
  15   3  10       90.02      211.16     94.03 o 
  17   3  10     1013.91      805.20     98.38 o 
  19   3  10     5806.41     6008.11    219.00 o 
  21   3  10     2766.46     2739.05    167.46 o 
  23   3  10      310.49      428.38    127.79 o 
 -34   4  10     6908.07     6556.75    477.36 o 
 -32   4  10     3947.77     3921.50    203.47 o 
 -30   4  10     1371.55     1265.16    167.10 o 
 -28   4  10     6074.74     6263.89    195.98 o 
 -26   4  10    12553.98    13468.13    283.51 o 
 -24   4  10    19291.85    19629.15    275.08 o 
 -22   4  10     3742.85     3925.65    160.93 o 
 -20   4  10    23489.64    24701.92    366.30 o 
 -18   4  10    43600.23    41873.40    385.41 o 
 -16   4  10    31158.55    28588.61    291.55 o 
 -14   4  10    81780.29    79319.39    663.62 o 
 -12   4  10    21895.70    24011.75    171.02 o 
 -10   4  10     3669.85     3806.11     77.12 o 
  -8   4  10   109550.95   104326.67    636.17 o 
  -6   4  10    83215.52    84894.18    516.70 o 
  -4   4  10    43302.73    41912.52    378.30 o 
  -2   4  10    28949.73    31647.73    172.81 o 
   0   4  10     7965.53     7679.34     65.98 o 
   2   4  10    42570.66    40624.54    258.94 o 
   4   4  10    61804.75    66901.46    575.25 o 
   6   4  10    53849.87    54926.89    388.03 o 
   8   4  10       73.27      142.73     51.95 o 
  10   4  10     3026.57     2663.57     90.02 o 
  12   4  10    13232.64    13715.64    200.72 o 
  14   4  10    13693.85    14780.42    236.92 o 
  16   4  10     3355.51     3239.21    138.76 o 
  18   4  10       27.21       79.04     72.87 o 
  20   4  10      301.64      316.25     95.74 o 
  22   4  10     4519.71     4612.60    206.93 o 
 -35   5  10     1222.76     1060.88    216.89 o 
 -33   5  10     7210.70     7502.38    484.26 o 
 -31   5  10     4409.62     4144.08    198.67 o 
 -29   5  10     2548.07     2647.08    157.36 o 
 -27   5  10     4840.98     5518.47    200.58 o 
 -25   5  10      183.66      157.85     78.10 o 
 -23   5  10      273.66      344.99     74.01 o 
 -21   5  10    10924.25     9771.64    162.76 o 
 -19   5  10     3376.23     3534.40    109.84 o 
 -17   5  10        8.83      100.76     41.18 o 
 -15   5  10     5109.70     5201.88     87.47 o 
 -13   5  10    27963.89    24513.89    219.22 o 
 -11   5  10    31920.66    28689.11    194.17 o 
  -9   5  10    42015.45    43935.82    248.20 o 
  -7   5  10    22350.52    21897.60    124.23 o 
  -5   5  10     7975.88     6747.95     49.99 o 
  -3   5  10    55781.69    55115.98    287.33 o 
  -1   5  10    76961.64    78119.41    437.33 o 
   1   5  10    11152.83    10424.35     91.58 o 
   3   5  10      437.04      703.70     39.20 o 
   5   5  10    18475.76    19486.84    165.14 o 
   7   5  10    11030.88     9415.73    122.62 o 
   9   5  10    14266.26    15773.43    181.17 o 
  11   5  10     5860.34     5945.60    124.96 o 
  13   5  10     1039.79      979.45     83.43 o 
  15   5  10       84.21       82.12     64.56 o 
  17   5  10     6704.34     7310.60    185.67 o 
  19   5  10     4073.92     4205.96    199.58 o 
  21   5  10      922.20      752.10    122.21 o 
 -34   6  10       40.50       24.87    104.88 o 
 -32   6  10      370.73      102.12    121.51 o 
 -30   6  10     1214.91     1676.31    193.18 o 
 -28   6  10       12.15      114.86     86.79 o 
 -26   6  10      891.81      793.94    116.12 o 
 -24   6  10      511.53      625.35     88.59 o 
 -22   6  10     1275.97     1082.13     88.07 o 
 -20   6  10     1550.89     1926.12    129.50 o 
 -18   6  10     2681.46     3086.46     88.01 o 
 -16   6  10     1247.71     1709.02    108.19 o 
 -14   6  10    10121.38    10063.69    120.53 o 
 -12   6  10        4.93       77.36     43.40 o 
 -10   6  10    15294.25    15144.93     98.93 o 
  -8   6  10     1802.32     1977.70     53.29 o 
  -6   6  10    10654.49    11504.21     94.34 o 
  -4   6  10     7818.84     7434.47     41.99 o 
  -2   6  10    13779.98    13584.08     74.67 o 
   0   6  10     2618.36     2828.95     72.38 o 
   2   6  10      764.78      996.90     53.42 o 
   4   6  10      832.06      867.83     39.22 o 
   6   6  10     7514.38     7865.44     93.55 o 
   8   6  10       93.21      149.61     40.32 o 
  10   6  10      640.36      632.06     67.79 o 
  12   6  10        0.49       -4.99     43.51 o 
  14   6  10    11457.66    11253.49    167.78 o 
  16   6  10     4135.58     4195.05    164.85 o 
  18   6  10     1381.33     1346.96    112.45 o 
  20   6  10       10.51       -6.15     88.85 o 
  22   6  10      576.33      733.51    120.20 o 
 -33   7  10     2147.12     1979.53    222.11 o 
 -31   7  10     7153.51     8564.65    327.70 o 
 -29   7  10     1331.32     1414.08    137.87 o 
 -27   7  10      117.26      135.30     85.96 o 
 -25   7  10     3559.83     3598.69    159.25 o 
 -23   7  10     3525.87     3120.45    135.79 o 
 -21   7  10     5407.80     5919.12    136.89 o 
 -19   7  10    34515.45    35041.58    373.39 o 
 -17   7  10     2151.50     2148.38     69.86 o 
 -15   7  10    16527.35    18675.16    222.93 o 
 -13   7  10    58126.04    59860.27    382.30 o 
 -11   7  10    11985.19    10627.76     73.70 o 
  -9   7  10     2996.11     4115.50     63.59 o 
  -7   7  10     7976.45     7429.17     66.16 o 
  -5   7  10     1278.85     1200.97     42.31 o 
  -3   7  10     6644.00     5574.50     90.18 o 
  -1   7  10    10399.09    10327.90     70.18 o 
   1   7  10     2818.68     2563.57     33.44 o 
   3   7  10      110.66      112.56     31.65 o 
   5   7  10     1060.87     1239.91     44.64 o 
   7   7  10     6215.67     6279.44     99.66 o 
   9   7  10     5626.23     6257.57    111.22 o 
  11   7  10    21148.64    20522.66    221.02 o 
  13   7  10     6099.98     6346.68    145.30 o 
  15   7  10      669.66      513.51     79.52 o 
  17   7  10       71.88       43.30     59.30 o 
  19   7  10     1760.77     1708.16    111.02 o 
  21   7  10     1432.72     1211.68    115.53 o 
 -32   8  10      560.85      465.51    130.98 o 
 -30   8  10     1361.83     1262.18    139.15 o 
 -28   8  10     9119.94     9068.10    250.00 o 
 -26   8  10    15909.98    17848.77    397.33 o 
 -24   8  10     7969.89     8030.30    228.99 o 
 -22   8  10     3069.68     2714.62    111.49 o 
 -20   8  10     1110.66     1586.64     84.40 o 
 -18   8  10    15933.37    14557.30    166.18 o 
 -16   8  10    67664.48    66974.48    542.70 o 
 -14   8  10    27196.81    27063.79    187.23 o 
 -12   8  10     1902.03     1964.34     47.11 o 
 -10   8  10     1168.12     1121.80     24.16 o 
  -8   8  10    45305.04    44034.20    342.22 o 
  -6   8  10    69445.35    69064.29    550.95 o 
  -4   8  10    92391.26    93816.25    608.03 o 
  -2   8  10    27497.74    30378.63    295.35 o 
   0   8  10    11262.39    12017.41    159.16 o 
   2   8  10    28552.53    28317.75    179.95 o 
   4   8  10    68468.41    71464.00    565.67 o 
   6   8  10    23482.41    24209.99    213.93 o 
   8   8  10      430.44      372.20     42.44 o 
  10   8  10      848.36      857.41     65.62 o 
  12   8  10      371.37      336.86     61.08 o 
  14   8  10     7150.28     7576.75    149.16 o 
  16   8  10    15709.62    15278.95    233.67 o 
  18   8  10     2692.69     2850.23    150.36 o 
  20   8  10       75.38       80.83     78.30 o 
 -33   9  10     4598.10     4598.97    364.92 o 
 -31   9  10    11800.59    12148.06    331.49 o 
 -29   9  10     9586.10     9962.94    249.14 o 
 -27   9  10       70.23       91.24    110.55 o 
 -25   9  10    27306.25    25472.62    358.56 o 
 -23   9  10    16130.50    15587.92    242.21 o 
 -21   9  10    12193.39    12418.05    177.17 o 
 -19   9  10    24511.23    25046.12    253.45 o 
 -17   9  10    12323.48    12177.76    112.36 o 
 -15   9  10      141.64      152.08     34.59 o 
 -13   9  10    35590.48    34833.28    277.35 o 
 -11   9  10    16169.46    13793.28     96.42 o 
  -9   9  10     2449.92     2197.93     79.73 o 
  -7   9  10    14015.04    14431.14    151.14 o 
  -5   9  10     1552.67     2272.26     67.06 o 
  -3   9  10    33225.91    34912.29    252.74 o 
  -1   9  10    64791.27    68170.62    579.70 o 
   1   9  10    54912.36    56774.27    487.92 o 
   3   9  10     3094.71     2502.14     69.12 o 
   5   9  10     5669.48     5541.94     78.84 o 
   7   9  10     7020.77     6948.44    104.93 o 
   9   9  10      946.61     1014.00     59.20 o 
  11   9  10     7155.49     7484.30    143.65 o 
  13   9  10     1581.67     1596.42     81.47 o 
  15   9  10       98.65       63.91     59.73 o 
  17   9  10     3593.22     3603.35    216.44 o 
  19   9  10     6429.77     6705.73    193.37 o 
  21   9  10     5593.69     5605.29    247.09 o 
 -32  10  10      281.34      368.33    130.13 o 
 -30  10  10     1002.10      846.63    160.65 o 
 -28  10  10     3034.67     3425.72    188.97 o 
 -26  10  10       69.53       66.39     85.39 o 
 -24  10  10       61.25      120.57     75.70 o 
 -22  10  10      420.80      340.96     81.89 o 
 -20  10  10     6177.56     6526.99    110.64 o 
 -18  10  10       28.47       13.37     30.81 o 
 -16  10  10     5086.87     5067.32     72.38 o 
 -14  10  10     5580.00     5358.87     69.80 o 
 -12  10  10      955.80      932.49     44.66 o 
 -10  10  10     2837.81     3014.67     38.80 o 
  -8  10  10     3146.77     3315.01     46.17 o 
  -6  10  10     7556.20     8542.94    123.27 o 
  -4  10  10      566.52      397.04     37.01 o 
  -2  10  10     4462.22     4564.98     67.99 o 
   0  10  10        0.54      123.34     88.28 o 
   2  10  10     3472.82     3543.71    149.85 o 
   4  10  10     4474.27     4546.81     95.16 o 
   6  10  10      467.38      575.80     54.95 o 
   8  10  10      457.84      498.28     79.22 o 
  10  10  10     1374.51     1456.16     76.71 o 
  12  10  10        1.44      -20.79     53.94 o 
  14  10  10      566.53      674.24     73.65 o 
  16  10  10      295.01      179.07     73.25 o 
  18  10  10      131.21      122.44     80.21 o 
  20  10  10       12.61       -7.71     73.11 o 
 -31  11  10     2660.24     2570.30    179.54 o 
 -29  11  10      169.31      118.35    171.61 o 
 -27  11  10      151.06       69.27     75.40 o 
 -25  11  10      114.10      116.56     60.12 o 
 -23  11  10    19629.81    18915.64    232.67 o 
 -21  11  10    45261.89    44203.66    372.65 o 
 -19  11  10    24721.52    25203.73    240.02 o 
 -17  11  10     1881.17     1927.34     75.04 o 
 -15  11  10    30412.38    29668.70    236.53 o 
 -13  11  10     8471.40     8019.62     82.75 o 
 -11  11  10     2569.37     2682.83     57.38 o 
  -9  11  10       70.26      128.74     17.67 o 
  -7  11  10      885.49     1066.94     68.41 o 
  -5  11  10     1821.88     2090.74    102.79 o 
  -3  11  10     9681.91     9672.94    122.11 o 
  -1  11  10     7828.94     6535.64     87.51 o 
   1  11  10     4435.15     4945.33    138.42 o 
   3  11  10      656.86      662.83     27.60 o 
   5  11  10      221.96      113.40     42.12 o 
   7  11  10      230.04      309.18     47.54 o 
   9  11  10       66.30       20.04     58.36 o 
  11  11  10     2308.27     2463.27    102.00 o 
  13  11  10      464.62      599.50     90.30 o 
  15  11  10       16.83        9.99     46.92 o 
  17  11  10     3092.52     3616.38    140.00 o 
  19  11  10     3696.72     3852.17    143.74 o 
 -30  12  10      161.80      197.50    135.96 o 
 -28  12  10     2751.30     2563.67    152.98 o 
 -26  12  10     4159.42     4400.97    150.63 o 
 -24  12  10    10254.56    10105.66    193.48 o 
 -22  12  10     6713.75     6133.37    153.04 o 
 -20  12  10     4636.63     5039.69    115.39 o 
 -18  12  10    13445.63    12978.87    132.66 o 
 -16  12  10    11368.30    11134.75    128.00 o 
 -14  12  10    12186.55    12242.08    119.56 o 
 -12  12  10     1223.43     1383.07     66.44 o 
 -10  12  10     5470.34     5749.26     58.83 o 
  -8  12  10    19847.72    18621.72    367.31 o 
  -6  12  10    22031.77    21880.49    177.72 o 
  -4  12  10     7304.68     7980.46    108.58 o 
  -2  12  10     1180.37      989.97     68.67 o 
   0  12  10     7143.17     7551.78    138.00 o 
   2  12  10    21092.34    20723.69    239.40 o 
   4  12  10    23540.15    23451.39    492.27 o 
   6  12  10    27717.07    29562.68    380.30 o 
   8  12  10    12407.69    12975.89    361.30 o 
  10  12  10       97.87      215.77     72.32 o 
  12  12  10     9306.92     9029.23    390.34 o 
  14  12  10     7681.38     7793.37    236.31 o 
  16  12  10     7159.45     6848.08    330.27 o 
  18  12  10      906.16      969.50    154.17 o 
 -29  13  10     3050.72     3211.40    141.27 o 
 -27  13  10     1653.82     1542.16    108.83 o 
 -25  13  10      229.19      349.92    132.96 o 
 -23  13  10    11780.90    11462.05    192.96 o 
 -21  13  10     6111.68     5906.96    110.50 o 
 -19  13  10    15193.98    15327.94    176.75 o 
 -17  13  10     5234.92     5282.36     85.81 o 
 -15  13  10      632.73      653.42     42.71 o 
 -13  13  10    14257.09    14840.15    126.01 o 
 -11  13  10    45566.07    46746.36    314.13 o 
  -9  13  10    15770.32    15774.55    142.61 o 
  -7  13  10       53.44       37.23     31.73 o 
  -5  13  10      371.31      664.49     56.64 o 
  -3  13  10     1016.29     1144.82     50.88 o 
  -1  13  10     1864.74     1820.49     73.35 o 
   1  13  10     9692.12     9657.32    152.48 o 
   3  13  10    13567.98    14485.44    202.52 o 
   5  13  10     5199.97     5016.79    200.26 o 
   7  13  10    35245.39    32820.34    515.32 o 
   9  13  10    17500.78    17513.81    325.03 o 
  11  13  10     8691.73     8586.87    189.29 o 
  13  13  10     5097.19     5004.69    150.28 o 
  15  13  10       63.25       -7.20     78.16 o 
  17  13  10     2514.94     2214.63    203.85 o 
 -28  14  10     1233.40     1094.78     99.70 o 
 -26  14  10     1509.10     1354.47    108.55 o 
 -24  14  10      111.32       69.41     54.45 o 
 -22  14  10        2.26       13.96     46.77 o 
 -20  14  10      231.23      189.37     48.02 o 
 -18  14  10     6642.42     6681.01    102.85 o 
 -16  14  10    22011.26    22303.09    201.91 o 
 -14  14  10    25439.43    24671.00    273.16 o 
 -12  14  10     1318.35     1338.84     47.10 o 
 -10  14  10     9969.24     9931.80    235.74 o 
  -8  14  10    17054.65    15774.11    412.65 o 
  -6  14  10      493.40      471.86     47.50 o 
  -4  14  10      388.35      340.23     55.97 o 
  -2  14  10        4.39       -0.59     30.91 o 
   0  14  10     1726.27     1575.71     68.20 o 
   2  14  10       59.50       37.91     46.19 o 
   4  14  10    10505.69    10014.81    191.63 o 
   6  14  10     3439.44     3223.76    165.96 o 
   8  14  10      240.92      303.64     39.44 o 
  10  14  10      128.45      142.64     49.83 o 
  12  14  10        6.92       -7.68     47.87 o 
  14  14  10      217.05      132.81     90.44 o 
  16  14  10      716.55      858.77    186.61 o 
 -27  15  10     1090.79      993.55     88.99 o 
 -25  15  10      451.46      549.69    105.72 o 
 -23  15  10      250.86      320.45     66.52 o 
 -21  15  10     2000.45     1925.60     89.24 o 
 -19  15  10     2671.43     2430.03     93.29 o 
 -17  15  10     3214.92     3054.84     82.54 o 
 -15  15  10     5448.34     5203.42     92.92 o 
 -13  15  10     1094.34     1116.13     62.10 o 
 -11  15  10    11777.72    12042.74    134.17 o 
  -9  15  10    13046.46    12554.80    305.50 o 
  -7  15  10        4.03       28.09     38.91 o 
  -5  15  10     8329.05     8366.31    120.19 o 
  -3  15  10     8713.16     8390.78    126.48 o 
  -1  15  10     2839.45     3008.22    117.87 o 
   1  15  10      253.79      226.19     53.43 o 
   3  15  10        3.13       46.83     54.66 o 
   5  15  10      629.19      493.19    198.98 o 
   7  15  10     1916.71     1633.06     78.53 o 
   9  15  10     2567.03     2920.29    440.51 o 
  11  15  10      340.09      422.29    129.41 o 
  13  15  10      463.58      409.86    216.53 o 
  15  15  10      389.76      265.93    135.43 o 
 -26  16  10     3260.91     3441.89    126.07 o 
 -24  16  10      986.51      953.09    134.33 o 
 -22  16  10      121.29      116.11     53.98 o 
 -20  16  10     4179.80     4007.76     95.66 o 
 -18  16  10     5686.36     6069.53    104.98 o 
 -16  16  10    14543.98    14722.81    148.55 o 
 -14  16  10    15965.42    15466.79    191.53 o 
 -12  16  10       48.12       69.57     28.95 o 
 -10  16  10      966.92     1162.01     43.75 o 
  -8  16  10    14708.33    15420.14    340.32 o 
  -6  16  10    49132.37    49776.30    522.00 o 
  -4  16  10    11815.07    12456.79    259.66 o 
  -2  16  10       60.79      123.96     64.28 o 
   0  16  10     7187.09     7458.75    134.30 o 
   2  16  10    13384.32    13253.88    245.71 o 
   4  16  10     4272.67     4357.99    137.91 o 
   6  16  10     9482.37     9469.22    367.99 o 
   8  16  10     8020.35     7781.14    333.40 o 
  10  16  10     1353.10     1379.43    186.76 o 
  12  16  10     8569.68     8403.76    286.06 o 
  14  16  10     3497.61     3514.48    230.47 o 
 -25  17  10     3936.72     4104.51    136.01 o 
 -23  17  10    10343.42    10982.91    203.78 o 
 -21  17  10     7743.67     7756.31    137.31 o 
 -19  17  10     8502.20     8241.17    129.42 o 
 -17  17  10       40.98      110.87     44.27 o 
 -15  17  10      276.85       84.32     46.41 o 
 -13  17  10      425.06      456.05     42.16 o 
 -11  17  10    24432.15    23197.79   2110.63 o 
  -9  17  10    24645.39    23228.41    865.53 o 
  -7  17  10        3.33       18.19     44.07 o 
  -5  17  10     7686.89     8274.06    166.18 o 
  -3  17  10    15059.23    14122.80    194.34 o 
  -1  17  10    19080.22    20209.91    228.52 o 
   1  17  10     8391.57     8791.95    149.36 o 
   3  17  10     1057.37     1140.18     86.96 o 
   5  17  10      542.52      612.15     88.83 o 
   7  17  10     7580.51     7223.71    257.98 o 
   9  17  10    11283.95    11664.09    294.39 o 
  11  17  10     9100.51     8725.28    397.74 o 
  13  17  10     1373.67     1178.13    207.12 o 
 -22  18  10      377.70      474.39     78.51 o 
 -20  18  10      728.18      590.06     79.50 o 
 -18  18  10     1423.96     1375.81     75.06 o 
 -16  18  10     1297.76     1083.34     65.60 o 
 -14  18  10       56.87      133.47     45.10 o 
 -12  18  10      127.85       47.68     37.96 o 
 -10  18  10     1584.76     1357.28     82.52 o 
  -8  18  10      569.90      443.93    161.31 o 
  -6  18  10       14.00       56.56     53.09 o 
  -4  18  10     1740.73     1605.51     90.38 o 
  -2  18  10      457.85      569.51     93.02 o 
   0  18  10      195.58      243.16     62.91 o 
   2  18  10      602.96      586.22     93.73 o 
   4  18  10      756.59      799.50    121.28 o 
   6  18  10      121.11       -5.09    132.78 o 
   8  18  10      190.29      202.11    101.44 o 
  10  18  10      144.02       34.27     85.25 o 
 -21  19  10     1329.10      862.61    153.14 o 
 -19  19  10      841.82      789.40     92.07 o 
 -17  19  10      576.15      442.03     62.78 o 
 -15  19  10      167.60      249.09     56.88 o 
 -13  19  10     1302.75     1348.74     80.94 o 
 -11  19  10     2118.38     1878.87    180.62 o 
  -9  19  10      640.24      634.25    140.17 o 
  -7  19  10        0.13      116.60     91.43 o 
  -5  19  10     1245.69     1346.24    199.29 o 
  -3  19  10     3573.96     3357.17    187.34 o 
  -1  19  10     1102.95     1140.93    191.61 o 
   1  19  10     1699.61     1776.65    122.13 o 
   3  19  10     5081.48     5038.59    178.56 o 
   5  19  10      497.03      464.81    107.07 o 
   7  19  10     1056.67      905.78    114.06 o 
   9  19  10      830.29      706.96    111.95 o 
 -18  20  10      956.00      863.86    233.18 o 
 -16  20  10      403.01      459.26    124.99 o 
 -14  20  10     1455.69     1235.57    873.84 o 
 -12  20  10       38.08      119.33    120.64 o 
 -10  20  10     1057.56     1107.14    164.57 o 
  -8  20  10     5632.12     6241.14    370.84 o 
  -6  20  10    11316.38    10998.70    327.83 o 
  -4  20  10     2408.13     2413.05    250.26 o 
  -2  20  10     1273.69     1255.70    107.80 o 
   0  20  10       82.43      176.88     68.71 o 
   2  20  10     1949.85     1931.53    125.04 o 
   4  20  10     4290.23     4376.87    448.25 o 
   6  20  10     5869.94     5749.34    263.36 o 
 -15  21  10      270.27      273.89    119.25 o 
 -13  21  10     6466.17     6895.45    288.56 o 
 -11  21  10    21757.46    23479.23    714.06 o 
  -9  21  10    16193.11    16529.95    589.79 o 
  -7  21  10     2226.36     2207.28    284.05 o 
  -5  21  10     3768.32     3392.81    201.58 o 
  -3  21  10    13422.53    13844.20    265.00 o 
  -1  21  10    12258.28    12540.49    300.91 o 
   1  21  10     8331.65     8814.68    216.10 o 
   3  21  10     2323.98     2172.39    139.24 o 
 -12  22  10     1074.39     1234.81    258.40 o 
 -10  22  10        1.17      -53.26    167.67 o 
  -8  22  10      107.90      185.42    191.34 o 
  -6  22  10      222.84      271.22    179.82 o 
  -4  22  10      476.95      314.98    101.68 o 
  -2  22  10        5.69       99.52    103.26 o 
   0  22  10      204.74      149.91    112.44 o 
 -35   1  11      865.04      842.24    139.11 o 
 -33   1  11      419.32      453.82    132.19 o 
 -31   1  11     3413.47     3558.08    157.98 o 
 -29   1  11      219.35      152.29     86.34 o 
 -27   1  11     1839.12     1632.92    106.92 o 
 -25   1  11     5633.43     5759.81    133.60 o 
 -23   1  11    14664.70    14671.77    196.57 o 
 -21   1  11    15955.51    16452.05    233.16 o 
 -19   1  11     4164.15     4215.10    107.04 o 
 -17   1  11      141.62      296.83     57.87 o 
 -15   1  11    16886.70    16092.43    220.83 o 
 -13   1  11    31039.95    30214.38    326.93 o 
 -11   1  11       72.08      163.77     44.18 o 
  -9   1  11     9891.55     7361.77     74.24 o 
  -7   1  11     9345.08    10869.34     57.52 o 
  -5   1  11    97471.25   103422.38    531.52 o 
  -3   1  11    80964.91    81485.74    456.65 o 
  -1   1  11    52843.02    53759.48    305.19 o 
   1   1  11    12390.79    13210.01    148.15 o 
   3   1  11     6651.32     7547.86     99.91 o 
   5   1  11       15.66       80.60     41.85 o 
   7   1  11      944.28     1272.91     75.97 o 
   9   1  11    13159.88    13275.48    184.36 o 
  11   1  11    24746.50    24736.15    287.40 o 
  13   1  11     5856.82     6290.71    219.20 o 
  15   1  11     1866.06     2085.58    190.08 o 
  17   1  11     4946.96     4149.47    150.38 o 
  19   1  11     6809.94     7040.20    216.45 o 
  21   1  11      245.30      288.56    111.51 o 
 -34   2  11       85.49      157.53    119.50 o 
 -32   2  11    11786.64    11564.83    296.89 o 
 -30   2  11     5769.17     5212.31    222.19 o 
 -28   2  11    18560.85    18759.97    345.56 o 
 -26   2  11    23758.45    23879.99    340.09 o 
 -24   2  11     4930.31     5136.44    141.43 o 
 -22   2  11     1340.69     1594.20    119.58 o 
 -20   2  11    60010.41    57870.59    568.59 o 
 -18   2  11   100151.91    99680.06    895.34 o 
 -16   2  11    30349.89    29457.57    324.67 o 
 -14   2  11    30051.92    32091.45    331.53 o 
 -12   2  11     3207.17     4567.94     68.88 o 
 -10   2  11   141955.25   145173.25    916.36 o 
  -8   2  11   223228.31   230604.53   1649.46 o 
  -6   2  11    44769.93    42290.85    202.01 o 
  -4   2  11    63363.85    68268.16    359.06 o 
  -2   2  11     1365.39     1172.51     39.55 o 
   0   2  11    24573.24    25067.33    173.23 o 
   2   2  11    15252.94    13530.34    124.18 o 
   4   2  11    42587.05    41370.47    572.56 o 
   6   2  11     1996.62     1474.76     80.43 o 
   8   2  11     2225.95     2036.82     83.71 o 
  10   2  11     4712.67     5140.94    132.57 o 
  12   2  11    14579.37    14991.47    219.26 o 
  14   2  11     4734.87     4780.17    155.82 o 
  16   2  11      350.53      336.16     85.72 o 
  18   2  11     3203.29     3379.50    146.18 o 
  20   2  11    11458.59    10675.21    435.33 o 
  22   2  11     2573.48     2155.51    154.44 o 
 -35   3  11      648.68      605.03    154.69 o 
 -33   3  11      965.94      897.07    170.06 o 
 -31   3  11     6568.15     6067.69    242.37 o 
 -29   3  11     2832.76     2837.15    158.99 o 
 -27   3  11       11.97       71.05     90.17 o 
 -25   3  11      112.77       83.70     80.90 o 
 -23   3  11     5446.38     6230.43    178.90 o 
 -21   3  11    10297.96    10319.13    177.24 o 
 -19   3  11     4783.72     4725.91    207.29 o 
 -17   3  11    12686.54    13309.12    165.82 o 
 -15   3  11     3283.10     1959.76     68.58 o 
 -13   3  11    74722.88    77080.67    782.39 o 
 -11   3  11     4154.72     2736.24     53.65 o 
  -9   3  11     3054.78     2754.08     39.81 o 
  -7   3  11     4952.74     5492.98     63.85 o 
  -5   3  11    18966.75    17673.72     91.99 o 
  -3   3  11     5630.38     5149.53     47.35 o 
  -1   3  11    15438.16    14423.73    144.24 o 
   1   3  11     4282.71     3706.93     62.59 o 
   3   3  11     3203.71     2898.92     58.14 o 
   5   3  11     1480.76     1466.36     56.79 o 
   7   3  11    30182.50    28541.89    267.23 o 
   9   3  11     1061.21     1234.02     95.04 o 
  11   3  11     3249.23     3919.61    116.68 o 
  13   3  11    11656.48    11364.85    203.06 o 
  15   3  11    10994.35    11648.46    263.64 o 
  17   3  11     6341.35     6202.04    211.26 o 
  19   3  11     5483.37     6156.80    282.72 o 
  21   3  11     1374.33     1551.35    139.60 o 
 -34   4  11      102.94      239.46    129.65 o 
 -32   4  11      236.79       74.96    293.91 o 
 -30   4  11      567.27      652.17    121.98 o 
 -28   4  11     5191.52     5053.77    196.50 o 
 -26   4  11      372.26      455.40     91.04 o 
 -24   4  11     3558.09     3797.16    163.90 o 
 -22   4  11     2818.67     2745.53    113.92 o 
 -20   4  11     2664.40     2425.95    116.10 o 
 -18   4  11      577.60      901.47     60.36 o 
 -16   4  11       64.18       40.27     38.78 o 
 -14   4  11     6638.60     7008.68     83.18 o 
 -12   4  11     3568.28     3592.66     71.91 o 
 -10   4  11       24.46      134.35     26.83 o 
  -8   4  11    10094.71     9263.18     64.70 o 
  -6   4  11     2372.16     3004.48     41.69 o 
  -4   4  11    17028.43    17919.76     91.03 o 
  -2   4  11     3582.77     4523.68     46.07 o 
   0   4  11      787.80     1135.88     46.19 o 
   2   4  11       73.49       27.15     32.10 o 
   4   4  11     1309.39     1600.41     52.62 o 
   6   4  11     5082.12     5535.86     95.60 o 
   8   4  11    11084.66    10886.73    140.27 o 
  10   4  11    10932.48    11049.40    183.73 o 
  12   4  11     3718.54     3512.08    120.15 o 
  14   4  11      966.37      994.00     91.33 o 
  16   4  11     1804.03     1775.55    123.53 o 
  18   4  11        9.96       38.72     71.30 o 
  20   4  11       25.17      111.18     87.33 o 
  22   4  11       24.60       75.47     90.97 o 
 -35   5  11     2513.72     1708.23    341.25 o 
 -33   5  11     8528.99     8615.48    388.59 o 
 -31   5  11     4088.10     4127.68    196.13 o 
 -29   5  11     2906.08     3271.06    165.71 o 
 -27   5  11       80.71       22.21     80.81 o 
 -25   5  11      835.21      791.47     93.50 o 
 -23   5  11     1820.23     1550.37     96.76 o 
 -21   5  11    13000.87    11878.03    178.07 o 
 -19   5  11    17540.63    19429.96    219.09 o 
 -17   5  11     2943.73     3525.65    104.44 o 
 -15   5  11     8474.56     7935.12     94.64 o 
 -13   5  11      971.39     1036.25     76.02 o 
 -11   5  11      142.41       77.04     26.52 o 
  -9   5  11     9612.02     8365.86     72.24 o 
  -7   5  11      404.70      400.85     25.58 o 
  -5   5  11     1800.46     1740.10     31.65 o 
  -3   5  11    32377.26    32909.91    180.40 o 
  -1   5  11    28557.45    29744.10    204.18 o 
   1   5  11     6521.42     7103.60    101.15 o 
   3   5  11      359.19      352.83     37.66 o 
   5   5  11    19597.36    20283.48    168.97 o 
   7   5  11     2979.12     2778.90     95.89 o 
   9   5  11    24255.75    24162.87    226.97 o 
  11   5  11    20149.49    19344.92    233.87 o 
  13   5  11     1384.26     1329.51    133.34 o 
  15   5  11    12682.27    11968.62    226.12 o 
  17   5  11     3313.38     3036.14    147.23 o 
  19   5  11     2336.24     2441.06    159.59 o 
  21   5  11     1138.07     1151.57    131.89 o 
 -34   6  11        6.79       -9.99     97.56 o 
 -32   6  11     7228.83     6902.80    297.90 o 
 -30   6  11    24727.86    24429.95    403.65 o 
 -28   6  11    17016.16    17430.94    366.37 o 
 -26   6  11     8812.36     9181.41    206.95 o 
 -24   6  11     1138.37     1154.79    112.17 o 
 -22   6  11      835.92      754.18    105.23 o 
 -20   6  11    19034.72    19425.63    271.06 o 
 -18   6  11    43757.02    45852.73    443.47 o 
 -16   6  11    32218.87    29784.11    273.04 o 
 -14   6  11    64182.89    63817.36    477.23 o 
 -12   6  11     1856.46     2313.55     48.15 o 
 -10   6  11    19759.86    17881.11    167.43 o 
  -8   6  11    32407.36    32502.88    183.78 o 
  -6   6  11    19218.85    18646.40    103.63 o 
  -4   6  11      275.45      419.03      9.68 o 
  -2   6  11     9165.06     9853.91     67.37 o 
   0   6  11    18186.80    16742.00    157.31 o 
   2   6  11    49433.36    50589.27    336.77 o 
   4   6  11    26469.98    26716.82    199.48 o 
   6   6  11     4965.28     5744.58    111.80 o 
   8   6  11     5656.16     6217.94    195.53 o 
  10   6  11     9468.02     9519.37    147.73 o 
  12   6  11     7994.20     7764.19    144.97 o 
  14   6  11    12297.11    12131.07    273.40 o 
  16   6  11     2973.93     3395.68    178.81 o 
  18   6  11     3025.22     3018.97    154.49 o 
  20   6  11     4996.76     5373.96    270.91 o 
 -33   7  11     4006.09     5014.59    229.49 o 
 -31   7  11     1058.56      705.70    145.21 o 
 -29   7  11      252.28      143.43    108.44 o 
 -27   7  11      603.73      511.77    101.34 o 
 -25   7  11    20850.63    21347.36    357.89 o 
 -23   7  11    45151.99    45750.48    498.96 o 
 -21   7  11    33054.21    33017.44    410.29 o 
 -19   7  11     5539.05     5360.48    117.59 o 
 -17   7  11     1189.74     1417.65     61.06 o 
 -15   7  11    14703.62    14819.72    141.57 o 
 -13   7  11    34207.23    35053.97    218.24 o 
 -11   7  11     3999.32     3754.41     50.78 o 
  -9   7  11    19414.96    17657.38    155.13 o 
  -7   7  11     8169.78     7888.42     82.48 o 
  -5   7  11    14580.77    13355.98     87.47 o 
  -3   7  11   109275.15   112869.41    893.60 o 
  -1   7  11    33402.47    30931.82    168.77 o 
   1   7  11      252.52      378.36     36.83 o 
   3   7  11      737.40      856.45     47.65 o 
   5   7  11    17810.37    16601.56    148.50 o 
   7   7  11    23219.22    23013.29    198.43 o 
   9   7  11     8253.22     8362.51    121.20 o 
  11   7  11     6192.32     6802.23    146.99 o 
  13   7  11     2560.99     2779.47    102.64 o 
  15   7  11     1813.23     1862.65    100.91 o 
  17   7  11     1299.67     1539.53    134.43 o 
  19   7  11     5998.31     6694.12    312.70 o 
  21   7  11     1209.89      956.49    129.78 o 
 -34   8  11     1814.82     1586.33    177.54 o 
 -32   8  11     1536.26     1588.02    200.25 o 
 -30   8  11       24.00      164.26    126.90 o 
 -28   8  11     1627.60     1646.09    132.09 o 
 -26   8  11      234.82      203.24     95.73 o 
 -24   8  11     4896.67     4373.07    140.48 o 
 -22   8  11     3676.93     3861.94    119.96 o 
 -20   8  11     3079.28     3068.06     92.32 o 
 -18   8  11    12427.71    12916.84    174.06 o 
 -16   8  11      248.83      218.39     32.20 o 
 -14   8  11     2960.77     3428.36     56.19 o 
 -12   8  11     1654.08     1488.38     43.49 o 
 -10   8  11     3523.89     3591.06     58.60 o 
  -8   8  11      182.20      353.27     22.76 o 
  -6   8  11      466.82      458.48     56.62 o 
  -4   8  11    10718.26    10051.93     89.80 o 
  -2   8  11      604.42      678.66     69.86 o 
   0   8  11     1923.41     2005.81     81.10 o 
   2   8  11      512.17      499.38     58.22 o 
   4   8  11     6236.28     6464.16     80.27 o 
   6   8  11     7163.50     7714.74    115.87 o 
   8   8  11      588.54      609.30     56.32 o 
  10   8  11       30.18       27.47     54.62 o 
  12   8  11     2683.48     2543.03     88.64 o 
  14   8  11     1144.52     1231.47     81.75 o 
  16   8  11      674.00      500.64     77.34 o 
  18   8  11      164.00       64.60     76.85 o 
  20   8  11      989.51      706.90    116.16 o 
 -33   9  11     1147.50     1103.58    157.07 o 
 -31   9  11      383.38      551.98    124.37 o 
 -29   9  11      334.00      417.54    131.43 o 
 -27   9  11      465.17      371.61    113.46 o 
 -25   9  11      104.64       84.93     74.53 o 
 -23   9  11     3938.65     3706.10    116.88 o 
 -21   9  11     8947.59     8436.22    142.75 o 
 -19   9  11     3738.87     4504.69    120.36 o 
 -17   9  11      452.81      472.19     45.59 o 
 -15   9  11     5683.61     6282.42     70.05 o 
 -13   9  11     2863.42     2696.94     45.42 o 
 -11   9  11     7579.64     7289.34    110.38 o 
  -9   9  11     6724.33     6922.04     74.04 o 
  -7   9  11     1458.89     1310.83     68.05 o 
  -5   9  11       11.23       92.91     30.55 o 
  -3   9  11    54722.20    57548.92    391.76 o 
  -1   9  11    18764.53    18353.03    204.92 o 
   1   9  11     2612.51     2860.43     78.80 o 
   3   9  11      287.37      316.44     26.55 o 
   5   9  11    11352.81    11698.95    133.37 o 
   7   9  11    13974.83    14052.03    221.67 o 
   9   9  11     7492.84     6943.40    118.56 o 
  11   9  11     4656.22     4624.46    101.31 o 
  13   9  11      284.06      375.02     63.24 o 
  15   9  11     4123.72     4010.33    118.54 o 
  17   9  11     2371.00     2705.24    122.58 o 
  19   9  11     1759.91     1841.43    177.38 o 
 -32  10  11     2353.03     2299.99    323.50 o 
 -30  10  11     2615.19     3144.85    191.37 o 
 -28  10  11     9902.55     9510.04    235.01 o 
 -26  10  11    19480.29    19795.12    316.61 o 
 -24  10  11     4062.57     4871.77    172.04 o 
 -22  10  11     2304.65     2319.62     90.46 o 
 -20  10  11    18723.92    20156.98    210.72 o 
 -18  10  11    80555.91    79222.59    550.87 o 
 -16  10  11    33497.34    30790.18    231.28 o 
 -14  10  11     4432.05     4408.08     60.02 o 
 -12  10  11     2100.35     2157.48     74.81 o 
 -10  10  11     2577.24     2512.70     35.90 o 
  -8  10  11    25200.98    25893.22    164.23 o 
  -6  10  11    28271.87    28488.82    202.65 o 
  -4  10  11       35.23       59.31     33.13 o 
  -2  10  11     1248.42     1228.63     51.93 o 
   0  10  11    20649.79    20370.46    259.16 o 
   2  10  11    61634.01    62560.95    668.25 o 
   4  10  11    11507.55    11734.05    132.48 o 
   6  10  11     1020.10     1048.20     75.72 o 
   8  10  11     3910.67     3750.11    147.18 o 
  10  10  11    21260.25    20813.08    498.19 o 
  12  10  11    13454.44    14177.10    320.97 o 
  14  10  11     3550.39     3749.16    158.07 o 
  16  10  11     3036.25     3112.65    119.62 o 
  18  10  11      207.05      174.26     76.56 o 
 -31  11  11     9986.42     9552.60    290.69 o 
 -29  11  11      259.24      512.42    122.43 o 
 -27  11  11     6471.70     6816.44    339.41 o 
 -25  11  11    11763.85    11919.19    185.65 o 
 -23  11  11    28004.71    27738.38    271.05 o 
 -21  11  11    20502.81    19847.03    188.89 o 
 -19  11  11     1026.46     1307.90     58.93 o 
 -17  11  11      178.20      174.89     45.62 o 
 -15  11  11     4860.38     4719.41     99.11 o 
 -13  11  11     6765.31     6596.70     74.69 o 
 -11  11  11     4861.61     4892.16     50.39 o 
  -9  11  11     2967.66     2533.07     41.61 o 
  -7  11  11      183.81      161.01     52.60 o 
  -5  11  11     7921.80     7622.58     93.04 o 
  -3  11  11    17312.37    17140.31    147.72 o 
  -1  11  11    10922.72    10625.65    117.03 o 
   1  11  11     1054.61      926.64     97.94 o 
   3  11  11     4628.85     4316.87    151.98 o 
   5  11  11    18616.19    18278.14    216.95 o 
   7  11  11     3585.89     3491.10     91.02 o 
   9  11  11     7074.48     6750.39    159.01 o 
  11  11  11     4280.96     4253.68    173.42 o 
  13  11  11      407.14      519.99     63.63 o 
  15  11  11     8589.78     8183.46    304.23 o 
  17  11  11     2491.90     2689.33    180.81 o 
 -30  12  11      302.64      289.25    100.97 o 
 -28  12  11       23.64      -13.00     77.26 o 
 -26  12  11     2600.35     2359.51    112.06 o 
 -24  12  11        4.47        3.72     44.81 o 
 -22  12  11     2475.78     2400.24     90.57 o 
 -20  12  11     1652.64     1486.51     72.76 o 
 -18  12  11     8738.30     8347.12    114.49 o 
 -16  12  11     4094.42     4508.58    114.28 o 
 -14  12  11       70.77      103.79     30.17 o 
 -12  12  11     8171.95     8728.85     81.75 o 
 -10  12  11      294.37      339.72     37.72 o 
  -8  12  11       19.62       26.89     59.72 o 
  -6  12  11     2931.94     2954.01     55.74 o 
  -4  12  11      163.42      136.55     38.83 o 
  -2  12  11     3316.12     3702.16    123.85 o 
   0  12  11     2111.47     2242.51     67.43 o 
   2  12  11      273.59      292.18     99.97 o 
   4  12  11     8581.36     8310.56    233.75 o 
   6  12  11    12660.59    12161.85    169.73 o 
   8  12  11     6707.92     6052.73    119.73 o 
  10  12  11      106.85      193.90     77.33 o 
  12  12  11     4800.88     4112.21    130.52 o 
  14  12  11     3018.26     2776.17    250.89 o 
  16  12  11        9.89       -6.05     85.13 o 
  18  12  11      235.91      228.14    105.16 o 
 -29  13  11        4.32       -8.12     60.73 o 
 -27  13  11      498.26      319.63    101.78 o 
 -25  13  11      160.95       58.68     51.28 o 
 -23  13  11     1985.43     2544.50     85.54 o 
 -21  13  11     3723.79     3227.04     84.18 o 
 -19  13  11      316.97      277.59     46.02 o 
 -17  13  11     4598.62     4315.15     81.97 o 
 -15  13  11     1492.83     1882.11     51.23 o 
 -13  13  11      630.21      783.46     43.63 o 
 -11  13  11    11414.42    11357.90    152.04 o 
  -9  13  11     6606.75     6287.22    131.90 o 
  -7  13  11      540.53      658.30     46.98 o 
  -5  13  11      982.33      923.10     58.68 o 
  -3  13  11     1502.58     1677.49     83.32 o 
  -1  13  11     6098.08     5545.66     90.54 o 
   1  13  11       49.29      137.52     46.09 o 
   3  13  11       24.74        4.13     45.30 o 
   5  13  11     1827.45     1605.04    201.85 o 
   7  13  11     6489.75     6410.21    109.62 o 
   9  13  11     2604.81     2244.35     86.08 o 
  11  13  11      492.37      617.42     96.53 o 
  13  13  11      449.20      361.76     78.38 o 
  15  13  11     1449.72      992.24    106.05 o 
  17  13  11     2738.10     2971.57    394.51 o 
 -28  14  11     5839.68     6074.61    162.49 o 
 -26  14  11     3717.18     3795.82    143.49 o 
 -24  14  11        4.17       47.16     55.01 o 
 -22  14  11     1308.80     1138.12     84.26 o 
 -20  14  11    15802.24    15159.35    177.19 o 
 -18  14  11    14074.15    14285.31    148.75 o 
 -16  14  11     8936.96     8967.77    168.31 o 
 -14  14  11     7227.20     7757.77    114.43 o 
 -12  14  11      570.21      691.12     39.13 o 
 -10  14  11    15336.97    15024.89    351.34 o 
  -8  14  11    11069.13    11329.97    272.06 o 
  -6  14  11    13279.61    14567.10    155.44 o 
  -4  14  11     3038.10     3560.81    272.05 o 
  -2  14  11       76.13      132.84     39.54 o 
   0  14  11     4817.26     4875.43     96.92 o 
   2  14  11     5252.08     5582.81    153.78 o 
   4  14  11    12398.77    11617.35    291.27 o 
   6  14  11     2555.96     2165.66    154.72 o 
   8  14  11      460.86      294.11     51.07 o 
  10  14  11    11852.82    11467.22    398.37 o 
  12  14  11    11987.58    11562.18    480.02 o 
  14  14  11     4985.73     4805.92    281.56 o 
  16  14  11      992.94      873.14    170.87 o 
 -27  15  11     2168.19     2277.40    110.08 o 
 -25  15  11     5230.51     4855.84    162.84 o 
 -23  15  11    11041.65    11129.72    161.73 o 
 -21  15  11     6023.23     6311.65    116.33 o 
 -19  15  11      275.01      210.49     46.62 o 
 -17  15  11     2641.30     2860.20    104.39 o 
 -15  15  11     9153.30     9607.37    121.47 o 
 -13  15  11    15423.00    15233.14    301.29 o 
 -11  15  11    24471.82    22725.49    555.83 o 
  -9  15  11     6132.70     7149.87    210.26 o 
  -7  15  11      907.66      879.16     73.74 o 
  -5  15  11    15904.29    16635.91    425.25 o 
  -3  15  11    20577.33    21623.24    216.29 o 
  -1  15  11    11241.86    11224.67    179.24 o 
   1  15  11     2990.64     3061.44     89.86 o 
   3  15  11      676.39      456.16     92.49 o 
   5  15  11     8975.27     9372.42    248.51 o 
   7  15  11     9305.65     9631.78    291.67 o 
   9  15  11     2552.57     2915.61    204.37 o 
  11  15  11       60.76       62.12    107.07 o 
  13  15  11      228.82      280.42    155.70 o 
  15  15  11     4101.31     3777.43    712.09 o 
 -26  16  11     1892.25     1488.57    109.40 o 
 -24  16  11     1052.67      660.68    115.41 o 
 -22  16  11      534.12      463.63     76.00 o 
 -20  16  11     1408.05     1653.29     73.09 o 
 -18  16  11     9912.41     9475.99    133.42 o 
 -16  16  11     1256.54     1319.13     57.54 o 
 -14  16  11      156.96      172.27     43.14 o 
 -12  16  11        0.21       61.81     29.52 o 
 -10  16  11     1303.81     1262.33    110.21 o 
  -8  16  11       27.16      159.27     99.84 o 
  -6  16  11     2215.46     2256.63    140.09 o 
  -4  16  11     4595.89     4684.60    104.46 o 
  -2  16  11     1951.95     2095.00    107.05 o 
   0  16  11     8323.96     7466.05    206.99 o 
   2  16  11      625.33      782.23     80.25 o 
   4  16  11      990.32     1026.53    100.15 o 
   6  16  11     6244.78     6429.21    222.54 o 
   8  16  11     3655.99     3566.26    151.44 o 
  10  16  11       27.80      161.34    117.55 o 
  12  16  11     3561.15     3517.81    256.82 o 
 -25  17  11     1589.85     1564.36    288.41 o 
 -23  17  11     2522.91     2785.76     98.19 o 
 -21  17  11      421.55      307.00     58.28 o 
 -19  17  11       35.52       56.52     44.54 o 
 -17  17  11      119.06      188.98     46.22 o 
 -15  17  11     3641.23     3136.40     76.14 o 
 -13  17  11    10136.40     9624.08    232.60 o 
 -11  17  11     5484.81     5270.34    204.14 o 
  -9  17  11     3904.15     4259.59    208.10 o 
  -7  17  11       48.52       -9.94     43.44 o 
  -5  17  11      108.55       61.02     65.64 o 
  -3  17  11     1329.96     1275.24    188.19 o 
  -1  17  11     2679.07     2901.52    106.94 o 
   1  17  11       84.15       60.26     65.94 o 
   3  17  11        1.82       50.87     56.08 o 
   5  17  11      793.27      790.99     98.22 o 
   7  17  11     2964.06     3450.46    548.73 o 
   9  17  11     1268.88     1281.05    125.65 o 
  11  17  11     1111.00     1017.46    121.68 o 
 -22  18  11     2159.48     2187.26    226.68 o 
 -20  18  11     4085.27     3639.61     94.98 o 
 -18  18  11     1917.23     1991.49     76.64 o 
 -16  18  11     2591.49     2814.30    100.85 o 
 -14  18  11      533.94      553.33     85.12 o 
 -12  18  11     1674.64     1499.45    162.65 o 
 -10  18  11     3860.82     4856.41    323.50 o 
  -8  18  11    12525.98    12630.24    338.19 o 
  -6  18  11    10685.23    10199.83    211.83 o 
  -4  18  11     2173.92     2657.93     91.84 o 
  -2  18  11       78.19       22.58     56.28 o 
   0  18  11     3029.46     2725.16    109.77 o 
   2  18  11     8811.47     9130.46    333.93 o 
   4  18  11     3577.42     3331.17    146.34 o 
   6  18  11      911.68      898.71    125.33 o 
   8  18  11       81.51       36.01     89.38 o 
  10  18  11     6650.60     6110.25    515.90 o 
 -21  19  11     9405.91     9601.80    239.44 o 
 -19  19  11       15.14       32.21     46.74 o 
 -17  19  11     5632.46     5629.52    124.98 o 
 -15  19  11     7471.29     7682.24    293.54 o 
 -13  19  11    12020.22    16471.54   2175.72 o 
 -11  19  11    21583.33    25328.68   3881.97 o 
  -9  19  11     7601.71     7796.79    319.55 o 
  -7  19  11      488.21      434.26    112.96 o 
  -5  19  11     9312.74     9577.08    171.33 o 
  -3  19  11    11488.64    11188.17    195.29 o 
  -1  19  11     5830.43     5739.34    165.42 o 
   1  19  11     3145.98     2700.99    147.17 o 
   3  19  11        1.48       62.06    104.75 o 
   5  19  11     7967.74     7824.48    235.74 o 
   7  19  11     8882.75     8805.46    590.49 o 
 -18  20  11      979.48      598.64    277.81 o 
 -16  20  11     4172.39     4330.71    191.84 o 
 -14  20  11      508.46      356.77    260.38 o 
 -12  20  11     2534.17     1822.36   1161.83 o 
 -10  20  11     3078.80     3825.32    229.42 o 
  -8  20  11     1200.64     1330.21    245.58 o 
  -6  20  11     1404.18     1679.15     97.64 o 
  -4  20  11      490.69      438.29     81.34 o 
  -2  20  11      143.38      114.65     86.57 o 
   0  20  11     1122.68     1075.77     89.05 o 
   2  20  11      448.85      440.39     99.50 o 
   4  20  11      110.88      165.38     92.13 o 
   6  20  11     2145.83     2152.81    138.31 o 
 -15  21  11     3616.16     3772.70    247.57 o 
 -13  21  11     1823.64     1084.77    760.42 o 
 -11  21  11       13.39       -5.01    105.98 o 
  -9  21  11       96.49       65.53    123.43 o 
  -7  21  11      554.28      157.86    359.99 o 
  -5  21  11       21.31       73.06     75.48 o 
  -3  21  11      670.43      584.04    117.27 o 
  -1  21  11        7.26        5.65     61.64 o 
   1  21  11      146.44       57.35     77.21 o 
   3  21  11        0.41      -45.37     98.63 o 
 -10  22  11     3485.95     4302.13    366.89 o 
  -8  22  11    12237.25    12588.80    548.37 o 
  -6  22  11     6423.30     6714.46    361.58 o 
  -4  22  11      127.93        9.91    107.07 o 
 -36   0  12       89.63       98.75    269.25 o 
 -34   0  12        3.60      -53.17    125.16 o 
 -32   0  12    14804.21    14788.67    455.50 o 
 -30   0  12    42677.85    42399.18    696.33 o 
 -28   0  12     1418.10     1963.94    162.32 o 
 -26   0  12     2131.56     2203.09    174.04 o 
 -24   0  12     3169.34     3339.08    145.35 o 
 -22   0  12    15880.36    16673.94    384.65 o 
 -20   0  12     5490.75     5312.07    195.28 o 
 -18   0  12    12279.30    11476.28    252.49 o 
 -16   0  12    91962.42    94341.02   1402.48 o 
 -14   0  12    15091.97    16310.99    272.21 o 
 -12   0  12    43044.80    43030.09    330.51 o 
 -10   0  12    12825.41    10747.23    200.21 o 
  -8   0  12    23756.27    22570.38    735.41 o 
  -6   0  12    43077.50    43730.89    274.73 o 
  -4   0  12    31626.75    35608.94    299.36 o 
  -2   0  12     3645.19     4474.62     73.81 o 
   0   0  12    30102.16    29212.90    262.25 o 
   2   0  12     8716.06     8556.74    154.01 o 
   4   0  12    21856.46    23767.52    351.11 o 
   6   0  12      267.27      295.93    125.26 o 
   8   0  12     1828.59     2219.72    165.69 o 
  10   0  12    39803.15    42167.75    648.24 o 
  12   0  12    41273.22    43508.29   1274.27 o 
  14   0  12    24930.77    23093.56    469.47 o 
  16   0  12       82.84       36.60    121.31 o 
  18   0  12      775.24      675.60    157.53 o 
  20   0  12     1806.72     2780.13    299.83 o 
 -35   1  12    15318.34    15488.00    381.01 o 
 -33   1  12     1431.99     1550.85    179.29 o 
 -31   1  12       73.72      112.12     91.12 o 
 -29   1  12     3290.12     3324.11    163.84 o 
 -27   1  12    14007.49    13935.67    275.07 o 
 -25   1  12     3175.28     3274.82    126.90 o 
 -23   1  12     2499.66     2229.64    128.16 o 
 -21   1  12     6808.16     7073.74    156.73 o 
 -19   1  12      964.12     1034.59    114.41 o 
 -17   1  12    15595.04    14921.63    200.06 o 
 -15   1  12    26642.59    28331.35    306.04 o 
 -13   1  12    33521.47    32951.29    279.95 o 
 -11   1  12     4363.12     3900.53     56.30 o 
  -9   1  12    15575.95    16910.75    209.83 o 
  -7   1  12     1355.93     1054.87     33.69 o 
  -5   1  12    36585.03    34698.04    176.43 o 
  -3   1  12   112940.73   120878.30    721.32 o 
  -1   1  12      674.13      492.78     27.47 o 
   1   1  12     4309.21     5348.20     80.22 o 
   3   1  12     1846.23     1937.36     66.15 o 
   5   1  12    19917.26    19519.26    378.65 o 
   7   1  12    16068.33    17058.53    207.15 o 
   9   1  12    14888.71    14139.18    202.90 o 
  11   1  12     3109.14     2906.84    119.58 o 
  13   1  12    15993.66    15460.59    298.13 o 
  15   1  12    14651.53    16292.07    259.77 o 
  17   1  12     1803.64     1885.73    134.66 o 
  19   1  12        4.18       22.48     88.06 o 
  21   1  12      914.90      823.56    125.65 o 
 -36   2  12        7.65     -135.65    135.65 o 
 -34   2  12     1393.28     1624.47    355.92 o 
 -32   2  12      509.89      640.69    150.91 o 
 -30   2  12     1624.64     1735.46    146.10 o 
 -28   2  12      620.42      725.76    130.61 o 
 -26   2  12     2320.53     2704.70    146.47 o 
 -24   2  12     8360.26     8085.84    186.80 o 
 -22   2  12      827.57      990.99     78.72 o 
 -20   2  12     3868.71     3709.96     99.24 o 
 -18   2  12    45718.04    43990.36    536.70 o 
 -16   2  12     8143.66     8407.40    156.75 o 
 -14   2  12     9474.74    10045.82    122.02 o 
 -12   2  12    25638.91    28505.76    245.71 o 
 -10   2  12     9814.93     8949.77     85.98 o 
  -8   2  12     2814.66     3647.38     34.00 o 
  -6   2  12      493.02      744.69     19.37 o 
  -4   2  12     4532.52     4586.43     43.05 o 
  -2   2  12       33.33       55.85     26.17 o 
   0   2  12     3394.08     4318.38     65.76 o 
   2   2  12      286.44      450.92     38.09 o 
   4   2  12     3007.54     3221.56     70.09 o 
   6   2  12       40.12       34.36     44.79 o 
   8   2  12     4974.83     4965.72    132.08 o 
  10   2  12     7415.33     7072.27    146.12 o 
  12   2  12      261.74      340.78     76.30 o 
  14   2  12        0.05       93.90     76.08 o 
  16   2  12     2602.36     2442.13    138.78 o 
  18   2  12     2561.46     2163.28    150.09 o 
  20   2  12       22.81      -21.03     89.52 o 
 -35   3  12     4893.45     7299.12   1808.83 o 
 -33   3  12    13204.39    12966.54    321.81 o 
 -31   3  12     3405.12     3079.47    214.02 o 
 -29   3  12      136.02      170.84     93.50 o 
 -27   3  12    13188.63    12927.70    246.38 o 
 -25   3  12    13437.40    13861.96    232.95 o 
 -23   3  12    10706.51    10658.81    180.51 o 
 -21   3  12     4885.09     5697.66    188.06 o 
 -19   3  12      353.40      625.76     59.82 o 
 -17   3  12    13915.41    13535.08    195.34 o 
 -15   3  12    30983.34    32521.58    297.16 o 
 -13   3  12    21496.78    21453.60    218.30 o 
 -11   3  12     6377.85     7356.67    106.61 o 
  -9   3  12     1558.90     1714.62     23.31 o 
  -7   3  12    11985.85    12043.28     96.05 o 
  -5   3  12    80898.34    83719.22    420.27 o 
  -3   3  12    34877.14    37812.37    202.72 o 
  -1   3  12      578.67      354.76     30.12 o 
   1   3  12     6627.56     5872.69     78.69 o 
   3   3  12    15514.93    17158.89    152.34 o 
   5   3  12    33828.34    34771.95    268.54 o 
   7   3  12    20540.45    20541.18    598.37 o 
   9   3  12    10321.02    10655.35    173.14 o 
  11   3  12     1718.93     1905.44     99.27 o 
  13   3  12     3951.95     3891.17    163.02 o 
  15   3  12     4806.23     5683.24    188.49 o 
  17   3  12     1688.57     1491.51    128.12 o 
  19   3  12      421.50      480.27    136.95 o 
  21   3  12       24.35       -9.68     79.50 o 
 -34   4  12     1299.67     1599.71    208.39 o 
 -32   4  12     4829.33     4765.40    206.76 o 
 -30   4  12    19754.19    20754.10    386.72 o 
 -28   4  12     7061.05     7469.37    201.15 o 
 -26   4  12     2740.60     2885.40    133.54 o 
 -24   4  12      908.25      633.52     83.14 o 
 -22   4  12     2791.06     2564.31    114.37 o 
 -20   4  12    48795.47    48009.09    460.10 o 
 -18   4  12    60988.71    58925.11    524.66 o 
 -16   4  12     1017.17      918.08     76.02 o 
 -14   4  12    12425.18    13265.67    143.32 o 
 -12   4  12    18679.14    16872.01    216.93 o 
 -10   4  12     6354.62     5402.18     36.97 o 
  -8   4  12    35434.96    35495.38    211.22 o 
  -6   4  12    14258.56    14415.63    104.44 o 
  -4   4  12     1278.77     1220.27     26.59 o 
  -2   4  12    51793.61    54447.22    343.48 o 
   0   4  12    78178.23    74336.09    489.48 o 
   2   4  12    67529.25    69999.52    481.58 o 
   4   4  12    25601.39    25054.12    281.17 o 
   6   4  12     4828.07     4775.18     92.64 o 
   8   4  12       24.23      119.17     51.87 o 
  10   4  12     7975.41     8939.25    194.85 o 
  12   4  12    20420.62    20579.12    289.27 o 
  14   4  12     4465.43     4291.83    158.19 o 
  16   4  12      124.98      226.41     85.63 o 
  18   4  12     1508.74     1449.41    124.66 o 
  20   4  12     7337.62     7478.50    448.99 o 
 -35   5  12     8449.70     8690.01    535.55 o 
 -33   5  12     6665.35     6468.36    245.52 o 
 -31   5  12     1229.69     1348.97    212.42 o 
 -29   5  12     2255.55     2575.10    205.72 o 
 -27   5  12    17474.71    17887.13    319.61 o 
 -25   5  12     5002.50     4774.32    145.56 o 
 -23   5  12    11842.54    12495.83    244.96 o 
 -21   5  12     1553.44     1368.30     80.93 o 
 -19   5  12      767.89     1102.47    288.21 o 
 -17   5  12     4016.43     4167.40     89.43 o 
 -15   5  12    18951.46    17617.07    152.29 o 
 -13   5  12      187.28       56.31     31.83 o 
 -11   5  12       27.70      228.16     13.29 o 
  -9   5  12      373.72      520.62     65.48 o 
  -7   5  12      124.00      108.70     27.08 o 
  -5   5  12    20136.60    20318.52    150.86 o 
  -3   5  12    68947.43    74185.46    425.42 o 
  -1   5  12    21771.15    22189.55    148.85 o 
   1   5  12     1138.05     1545.26     42.67 o 
   3   5  12    22242.00    21751.52    217.60 o 
   5   5  12    14089.69    15333.81    220.21 o 
   7   5  12     9608.66     9232.75    119.20 o 
   9   5  12     1984.82     1799.78     76.58 o 
  11   5  12     5725.59     5572.96    144.95 o 
  13   5  12     1344.14     1296.99     89.44 o 
  15   5  12     7098.53     7372.20    168.28 o 
  17   5  12     6548.85     6708.10    207.85 o 
  19   5  12     3102.17     3411.56    183.63 o 
  21   5  12      103.94      134.13    289.96 o 
 -34   6  12       52.80      175.56    222.90 o 
 -32   6  12      616.96      562.36    130.23 o 
 -30   6  12      726.64      622.91    120.97 o 
 -28   6  12        1.16      -18.08     74.66 o 
 -26   6  12     1786.48     2010.86    145.26 o 
 -24   6  12     5498.29     5248.29    194.65 o 
 -22   6  12      346.34      229.85     66.33 o 
 -20   6  12    16044.26    16306.50    250.92 o 
 -18   6  12    10397.28    10526.42    132.76 o 
 -16   6  12      759.23      789.59     52.84 o 
 -14   6  12      532.01      611.84     48.88 o 
 -12   6  12     9084.78     9638.87     86.84 o 
 -10   6  12    11442.76    12514.88    116.54 o 
  -8   6  12     8223.86     8086.52     64.34 o 
  -6   6  12    30266.09    32553.81    174.74 o 
  -4   6  12     5069.84     5301.86     70.19 o 
  -2   6  12     6104.28     6412.40     56.40 o 
   0   6  12     5683.40     6306.57     69.18 o 
   2   6  12     6572.07     7145.89     86.04 o 
   4   6  12      402.75      551.55     54.13 o 
   6   6  12     2082.65     2264.29     71.16 o 
   8   6  12      403.16      359.83     60.70 o 
  10   6  12      753.26      841.06     75.29 o 
  12   6  12     2106.63     2068.61    109.81 o 
  14   6  12       58.80      120.42     62.18 o 
  16   6  12      510.39      424.89     88.85 o 
  18   6  12        5.14       21.03     67.22 o 
  20   6  12      807.36      656.24    130.37 o 
 -33   7  12     7193.42     7055.67    393.36 o 
 -31   7  12     5659.92     4826.04    220.10 o 
 -29   7  12        1.94       19.09     77.56 o 
 -27   7  12    19136.73    18388.57    329.07 o 
 -25   7  12    52894.98    54177.50    643.72 o 
 -23   7  12     9266.00     9972.43    184.13 o 
 -21   7  12     4474.17     4483.83    146.73 o 
 -19   7  12      189.77      130.96     50.35 o 
 -17   7  12     2490.96     2054.02     59.87 o 
 -15   7  12    14837.99    14449.92    159.94 o 
 -13   7  12     5158.10     5000.05    135.24 o 
 -11   7  12     9686.26     8403.64     99.79 o 
  -9   7  12    22843.77    24028.54    145.90 o 
  -7   7  12     8526.89     7525.46     64.84 o 
  -5   7  12     4691.60     4016.29     43.57 o 
  -3   7  12       45.39       51.65     11.61 o 
  -1   7  12     6996.46     7234.13     59.76 o 
   1   7  12     2236.63     2185.34     53.72 o 
   3   7  12    11592.33    11366.61    113.30 o 
   5   7  12    14686.68    15098.59    208.18 o 
   7   7  12     1739.24     1864.52     98.48 o 
   9   7  12     4898.97     5029.35    181.21 o 
  11   7  12      681.01      688.42     68.97 o 
  13   7  12      503.38      303.05     64.99 o 
  15   7  12     5392.26     5440.76    141.25 o 
  17   7  12     8715.69     9058.64    211.68 o 
  19   7  12     2464.82     2464.30    139.05 o 
 -34   8  12     1287.97     1223.96    201.36 o 
 -32   8  12     8079.62     8236.34    259.10 o 
 -30   8  12     6909.85     7869.60    251.15 o 
 -28   8  12     4615.77     4174.61    167.77 o 
 -26   8  12     1089.05      856.42    118.99 o 
 -24   8  12        6.94       24.78     69.81 o 
 -22   8  12     2506.34     2112.41     98.69 o 
 -20   8  12    12059.95    12666.51    164.72 o 
 -18   8  12    19251.63    20434.43    185.66 o 
 -16   8  12    10689.93    10350.73    120.44 o 
 -14   8  12    13450.68    13699.92    109.33 o 
 -12   8  12    45672.04    44112.86    289.16 o 
 -10   8  12    44137.85    44184.40    339.05 o 
  -8   8  12    25942.10    25224.53    140.98 o 
  -6   8  12    32607.32    33085.39    288.44 o 
  -4   8  12     1190.30      925.56     30.84 o 
  -2   8  12    64731.76    60419.56    525.30 o 
   0   8  12   114557.81   115668.93    753.50 o 
   2   8  12    51378.83    53466.64    357.14 o 
   4   8  12     9900.16     9688.32    109.51 o 
   6   8  12     1401.57     1733.24     60.28 o 
   8   8  12     4162.39     3863.44     89.71 o 
  10   8  12    16539.40    17054.72    248.34 o 
  12   8  12    19408.33    19230.07    402.23 o 
  14   8  12     4916.19     5129.52    126.68 o 
  16   8  12      220.22      212.57     69.74 o 
  18   8  12      366.02      347.99     93.77 o 
 -33   9  12     2193.91     2124.02    222.61 o 
 -31   9  12      944.12     1033.95    169.51 o 
 -29   9  12       13.68      -36.29     92.39 o 
 -27   9  12     5707.95     5761.38    274.21 o 
 -25   9  12     7251.33     7609.30    241.15 o 
 -23   9  12     2896.95     2871.71    115.92 o 
 -21   9  12      748.54      790.04     83.98 o 
 -19   9  12       16.47       29.97     32.09 o 
 -17   9  12    26576.13    26441.58    185.86 o 
 -15   9  12    59463.64    58735.64    390.03 o 
 -13   9  12    39953.26    39988.75    350.20 o 
 -11   9  12     3444.46     3151.94     80.89 o 
  -9   9  12       21.84      295.19     89.57 o 
  -7   9  12    18251.81    18142.68    194.21 o 
  -5   9  12    24029.66    23316.19    167.43 o 
  -3   9  12    41875.25    43280.01    345.82 o 
  -1   9  12    33006.70    33318.75    323.61 o 
   1   9  12       92.31      112.41     20.70 o 
   3   9  12    47768.80    49092.24    538.85 o 
   5   9  12    18860.85    19140.00    171.55 o 
   7   9  12     9243.74     9421.57    127.80 o 
   9   9  12     9780.67     9756.07    183.84 o 
  11   9  12       24.00       21.18     53.01 o 
  13   9  12     2048.35     2066.06     91.84 o 
  15   9  12     4501.50     4650.94    132.52 o 
  17   9  12     2238.70     2065.51    114.99 o 
  19   9  12      454.35      260.23     86.21 o 
 -32  10  12        2.24      -73.93    103.11 o 
 -30  10  12     1091.79     1242.70    176.73 o 
 -28  10  12     5247.45     5118.26    166.75 o 
 -26  10  12     1195.56     1124.71    132.20 o 
 -24  10  12      809.68      920.29     94.22 o 
 -22  10  12      597.10      521.97     57.81 o 
 -20  10  12      846.58      812.30     55.99 o 
 -18  10  12     2856.54     3080.74     68.37 o 
 -16  10  12     5531.05     5392.71     82.05 o 
 -14  10  12     4229.30     4515.56     53.34 o 
 -12  10  12       75.98      105.44     20.03 o 
 -10  10  12     2278.23     2217.44    106.48 o 
  -8  10  12     6123.35     6239.30    123.65 o 
  -6  10  12      260.73      385.68     57.66 o 
  -4  10  12     7700.44     7370.56     83.91 o 
  -2  10  12     2070.54     2081.98     53.55 o 
   0  10  12       10.80       51.99     53.77 o 
   2  10  12     6184.39     5917.70    140.06 o 
   4  10  12     3011.26     2779.59    131.54 o 
   6  10  12     5496.92     5483.60     88.77 o 
   8  10  12     3190.01     3062.33     87.67 o 
  10  10  12     1950.41     2339.46    112.04 o 
  12  10  12     4424.09     4395.34    112.06 o 
  14  10  12       48.61       29.98     51.95 o 
  16  10  12      107.44       56.11     68.36 o 
  18  10  12        0.54      -26.66     58.45 o 
 -31  11  12      134.53      139.80    151.10 o 
 -29  11  12        1.34      -63.78     89.39 o 
 -27  11  12      824.48      905.23     81.86 o 
 -25  11  12      549.87      777.45     71.95 o 
 -23  11  12     4626.82     4321.18    103.55 o 
 -21  11  12    12771.08    11922.26    134.27 o 
 -19  11  12     4180.99     4345.75     84.67 o 
 -17  11  12    37036.80    33891.39    281.42 o 
 -15  11  12    14554.98    13701.63    117.20 o 
 -13  11  12    21222.23    20924.32    215.54 o 
 -11  11  12        3.27      236.64    105.55 o 
  -9  11  12      769.36      815.73     85.36 o 
  -7  11  12     7833.54     7684.36    158.87 o 
  -5  11  12     4978.38     4769.12     70.08 o 
  -3  11  12     2822.96     3010.94     68.52 o 
  -1  11  12      716.56      569.46     53.10 o 
   1  11  12     1210.56     1040.45    104.75 o 
   3  11  12       22.65      169.64     96.31 o 
   5  11  12     9348.74     8191.57    122.18 o 
   7  11  12     8139.68     8345.09    601.03 o 
   9  11  12     3056.13     3166.34    139.52 o 
  11  11  12      444.55      443.90     56.82 o 
  13  11  12     1519.76     1387.76     82.31 o 
  15  11  12     1957.09     1407.57     94.64 o 
  17  11  12     2014.66     1863.95    121.13 o 
 -30  12  12     6545.04     6841.53    348.87 o 
 -28  12  12     4160.49     4137.91    169.66 o 
 -26  12  12     3740.83     3508.24    108.92 o 
 -24  12  12     5254.74     5009.01    104.35 o 
 -22  12  12     1914.67     1989.22     79.97 o 
 -20  12  12     7394.44     7483.38    104.96 o 
 -18  12  12    18742.31    18884.19    180.40 o 
 -16  12  12     9248.99     8746.30    130.78 o 
 -14  12  12    12711.23    12020.18    128.47 o 
 -12  12  12    13811.48    13004.70    142.73 o 
 -10  12  12     8315.00     7986.03    191.56 o 
  -8  12  12     6239.91     6765.87    177.95 o 
  -6  12  12     1239.55     1209.32     36.28 o 
  -4  12  12      419.15      339.16     66.29 o 
  -2  12  12     9858.77     9589.99    114.75 o 
   0  12  12    32300.45    31966.33    293.86 o 
   2  12  12    16825.86    16892.20    284.09 o 
   4  12  12     2823.93     2685.93    148.04 o 
   6  12  12      275.62       49.73     31.52 o 
   8  12  12     5398.40     4760.55    142.07 o 
  10  12  12    14728.17    13956.74    549.21 o 
  12  12  12     6325.29     6293.30    204.42 o 
  14  12  12     5727.82     5592.84    273.04 o 
  16  12  12       11.98      101.38     86.97 o 
 -29  13  12       40.95        3.69     57.73 o 
 -27  13  12     5578.77     5079.35    196.17 o 
 -25  13  12     7606.74     7208.28    128.10 o 
 -23  13  12     3878.82     4180.38    109.44 o 
 -21  13  12    21645.09    20351.26    203.44 o 
 -19  13  12     1558.70     1108.05     56.23 o 
 -17  13  12    20999.96    21080.53    179.96 o 
 -15  13  12     5355.36     5246.19     73.28 o 
 -13  13  12    17902.38    19048.17    175.83 o 
 -11  13  12     2772.96     2437.21    133.64 o 
  -9  13  12     9642.37     9327.03    197.81 o 
  -7  13  12    20180.87    20433.86    250.62 o 
  -5  13  12    38207.16    38409.53    300.22 o 
  -3  13  12    12877.10    13781.59    185.87 o 
  -1  13  12      137.29      149.99     41.34 o 
   1  13  12     1981.70     2367.59    275.17 o 
   3  13  12      181.68      307.72    138.08 o 
   5  13  12     4486.70     4987.91    825.57 o 
   7  13  12     1744.98     2050.58     68.58 o 
   9  13  12     3668.02     3429.25    290.70 o 
  11  13  12      408.47      369.83     93.45 o 
  13  13  12     2322.96     2345.29    117.53 o 
  15  13  12     6590.35     5994.01    328.37 o 
 -28  14  12      198.30      243.73     67.90 o 
 -26  14  12      574.34      478.99     81.47 o 
 -24  14  12     1304.70     1423.59     84.80 o 
 -22  14  12     2200.81     1988.93    105.21 o 
 -20  14  12     5641.29     5373.09    102.54 o 
 -18  14  12     5797.84     5685.12     96.82 o 
 -16  14  12     5964.27     5873.85    115.63 o 
 -14  14  12      174.50      164.97     28.08 o 
 -12  14  12     6310.77     5605.43     81.14 o 
 -10  14  12    16897.46    16448.61    274.11 o 
  -8  14  12    11985.13    12718.42    238.07 o 
  -6  14  12      576.58      650.45     41.29 o 
  -4  14  12     5250.88     4861.13     82.47 o 
  -2  14  12     4416.75     4699.19    140.19 o 
   0  14  12     1680.39     1681.32     82.13 o 
   2  14  12     4261.85     4061.86    188.67 o 
   4  14  12     1444.40     1597.93     95.45 o 
   6  14  12     4837.01     5300.86    206.96 o 
   8  14  12        1.80      -81.59    111.26 o 
  10  14  12     4002.66     4142.96    212.04 o 
  12  14  12      537.99      680.10    150.37 o 
  14  14  12        4.81      120.81    139.59 o 
 -27  15  12      453.58      329.61     77.50 o 
 -25  15  12     1295.75     1194.40     91.43 o 
 -23  15  12     2257.96     2620.65    118.64 o 
 -21  15  12      208.36      135.53     57.80 o 
 -19  15  12       20.20       46.10     45.51 o 
 -17  15  12      187.73      244.56     39.32 o 
 -15  15  12     7744.33     7080.80     90.38 o 
 -13  15  12     4167.96     3943.81    181.93 o 
 -11  15  12     1412.72     1041.36     36.76 o 
  -9  15  12      109.62      188.93    113.67 o 
  -7  15  12     1008.53      857.41     87.60 o 
  -5  15  12    11111.93    10250.32    204.80 o 
  -3  15  12     8280.77     8759.08    195.03 o 
  -1  15  12     2245.30     1852.92     91.50 o 
   1  15  12       20.58       60.69     56.52 o 
   3  15  12        3.91      -57.88     57.88 o 
   5  15  12      162.97       21.89    238.47 o 
   7  15  12     1233.17     1239.89    151.48 o 
   9  15  12        6.48      -73.25    110.67 o 
  11  15  12      142.83       80.95    115.21 o 
  13  15  12      200.17      388.54    147.38 o 
 -26  16  12     2108.56     1951.92    118.89 o 
 -24  16  12     1571.17     1646.47     91.02 o 
 -22  16  12     9859.32    10344.90    224.36 o 
 -20  16  12     3426.12     3333.00     90.46 o 
 -18  16  12     4322.66     3974.79     78.91 o 
 -16  16  12     9193.80     8468.20    103.67 o 
 -14  16  12      582.90      375.19    100.91 o 
 -12  16  12    23010.66    20597.41    781.57 o 
 -10  16  12    19576.13    19999.66    587.82 o 
  -8  16  12    13795.50    15128.35    319.15 o 
  -6  16  12     2762.74     2586.73    101.01 o 
  -4  16  12      604.60      608.06     58.62 o 
  -2  16  12    18527.05    18018.73    430.91 o 
   0  16  12    31910.55    30286.84    613.56 o 
   2  16  12     7226.23     7152.35    188.74 o 
   4  16  12      983.36      962.48    135.86 o 
   6  16  12       15.05       67.63    101.20 o 
   8  16  12      915.62      915.53    102.37 o 
  10  16  12     3517.04     3520.78    219.65 o 
  12  16  12     3047.73     3108.38    251.43 o 
 -25  17  12     8120.57     7719.07    172.47 o 
 -23  17  12     7323.36     6709.19    211.63 o 
 -21  17  12     1434.13     1143.51    147.91 o 
 -19  17  12      183.45      101.14     59.26 o 
 -17  17  12     4435.47     4582.78    123.82 o 
 -15  17  12     5884.81     6128.70    184.49 o 
 -13  17  12    11029.42    10176.41    410.84 o 
 -11  17  12     4549.72     5184.31    634.17 o 
  -9  17  12     1106.89     1046.69    139.55 o 
  -7  17  12     5134.43     4966.35    209.39 o 
  -5  17  12    17381.83    19206.46    211.54 o 
  -3  17  12    13089.10    12396.78    262.22 o 
  -1  17  12     1838.53     1862.12     87.48 o 
   1  17  12        9.99       27.99     60.33 o 
   3  17  12     3441.43     3076.76    161.72 o 
   5  17  12    10175.05    10334.49    382.10 o 
   7  17  12     6795.60     6522.43    178.41 o 
   9  17  12     1841.15     1776.90    130.40 o 
  11  17  12     1485.87     1006.54    124.34 o 
 -22  18  12      487.50      380.85     82.86 o 
 -20  18  12     3105.17     3404.09    116.74 o 
 -18  18  12     1427.16     1008.50    126.29 o 
 -16  18  12      465.69      243.22     48.51 o 
 -14  18  12       48.20      151.96    116.94 o 
 -12  18  12     2393.20     1989.18    213.12 o 
 -10  18  12      554.57      428.62    160.87 o 
  -8  18  12      417.59      523.80    115.94 o 
  -6  18  12     3505.02     3374.84    108.24 o 
  -4  18  12      130.93      -19.21     57.66 o 
  -2  18  12     1098.68     1149.02    101.99 o 
   0  18  12       69.34       26.11     58.65 o 
   2  18  12      816.27      538.25    111.50 o 
   4  18  12        8.66       17.57     62.93 o 
   6  18  12        0.69      -24.22     80.66 o 
   8  18  12        6.06       44.96     75.72 o 
 -21  19  12       32.49      -14.93     80.86 o 
 -19  19  12        9.57       47.79    103.00 o 
 -17  19  12      367.11      312.51    170.43 o 
 -15  19  12     2499.68     1926.59   1224.95 o 
 -13  19  12     6282.42     6203.50    278.05 o 
 -11  19  12     3417.51     3601.62   1925.21 o 
  -9  19  12      967.68      895.54    232.76 o 
  -7  19  12     2810.83     2798.99    214.02 o 
  -5  19  12      272.83      266.11    103.92 o 
  -3  19  12      157.49      161.79     58.15 o 
  -1  19  12       73.18       85.80     57.00 o 
   1  19  12      803.91      545.55     94.72 o 
   3  19  12        3.70     -114.67    114.67 o 
   5  19  12     1827.50     1695.95    167.25 o 
   7  19  12     2632.66     2287.74    188.11 o 
 -18  20  12     6730.97     6395.58    261.17 o 
 -16  20  12     2065.39     1608.70   1073.07 o 
 -14  20  12      462.06      267.41    228.82 o 
 -12  20  12     4761.14        5.92    260.38 o 
 -10  20  12    11201.15    12212.04    524.70 o 
  -8  20  12    12508.94    12921.31    377.96 o 
  -6  20  12       10.41      -11.70    133.47 o 
  -4  20  12     1860.57     2048.90    102.90 o 
  -2  20  12     2811.98     2989.70    147.06 o 
   0  20  12     5909.27     6253.25    185.55 o 
   2  20  12     3242.28     3072.69    223.88 o 
   4  20  12     1466.82     1437.72    179.06 o 
 -15  21  12     3544.51     3671.45    251.02 o 
 -13  21  12     6135.17     6193.80    635.16 o 
 -11  21  12     6033.50     5998.52    414.23 o 
  -9  21  12      341.45      317.01    149.22 o 
  -7  21  12     3599.68     3989.52    210.96 o 
  -5  21  12    11166.75    11856.27    511.88 o 
  -3  21  12    14411.26    15161.89    665.73 o 
  -1  21  12     6369.05     6883.40    469.86 o 
   1  21  12       28.28        7.10     96.92 o 
 -35   1  13     4114.64     3858.90    224.47 o 
 -33   1  13     2823.56     3042.14    189.30 o 
 -31   1  13     1575.45     1663.84    147.58 o 
 -29   1  13    10307.24    10469.46    269.90 o 
 -27   1  13     3034.14     2813.36    181.91 o 
 -25   1  13     7798.84     8160.38    174.80 o 
 -23   1  13     2133.09     2098.24    146.90 o 
 -21   1  13     1905.82     2042.93    125.72 o 
 -19   1  13    17921.94    17303.82    243.25 o 
 -17   1  13     6821.12     6548.23    151.30 o 
 -15   1  13    56876.46    56642.54    581.59 o 
 -13   1  13    13679.18    12619.16    105.65 o 
 -11   1  13    10782.92    10521.36     97.09 o 
  -9   1  13    57587.09    56977.89    397.38 o 
  -7   1  13    23033.15    21927.58    109.66 o 
  -5   1  13      809.00      796.20     26.80 o 
  -3   1  13       66.51      199.27     26.69 o 
  -1   1  13     2563.26     2257.70     54.97 o 
   1   1  13     8662.70     8611.93     99.26 o 
   3   1  13     5551.14     5804.56     87.30 o 
   5   1  13    34698.14    33990.74    631.83 o 
   7   1  13     4368.79     4149.33    116.50 o 
   9   1  13     2975.83     3425.17    119.99 o 
  11   1  13     7187.80     7516.88    163.40 o 
  13   1  13     1662.90     1772.41    132.61 o 
  15   1  13     5035.42     5093.23    163.25 o 
  17   1  13    12350.30    12766.33    257.25 o 
  19   1  13     4324.56     3821.77    193.59 o 
 -36   2  13        0.43      -91.78    123.35 o 
 -34   2  13     3637.78     3663.08    232.04 o 
 -32   2  13     7557.52     7211.71    232.73 o 
 -30   2  13    17735.03    18043.53    331.84 o 
 -28   2  13    13998.71    15297.60    282.88 o 
 -26   2  13       14.55        2.84     58.94 o 
 -24   2  13     5525.02     4851.49    135.83 o 
 -22   2  13    27946.27    27624.56    304.70 o 
 -20   2  13    31718.41    32563.58    400.99 o 
 -18   2  13    17970.00    17941.73    242.89 o 
 -16   2  13    10072.39    10482.54    175.56 o 
 -14   2  13    47128.02    48296.82    401.31 o 
 -12   2  13   127086.67   131402.34    847.00 o 
 -10   2  13   149293.13   155670.38   1140.97 o 
  -8   2  13    32588.43    32926.44    175.68 o 
  -6   2  13    15215.06    17113.52     98.61 o 
  -4   2  13    72547.96    73997.54    415.05 o 
  -2   2  13     8107.00     7282.07     70.40 o 
   0   2  13    15487.38    16128.12    146.04 o 
   2   2  13     8105.68     8579.37    105.89 o 
   4   2  13       57.32       18.96     38.31 o 
   6   2  13     9784.90    10187.69    157.02 o 
   8   2  13      223.12      257.11     62.17 o 
  10   2  13     6317.97     6681.01    154.91 o 
  12   2  13     2215.19     2362.22    127.03 o 
  14   2  13     4128.91     3287.69    146.71 o 
  16   2  13     4218.27     4031.63    154.68 o 
  18   2  13    12253.36    11552.80    279.03 o 
  20   2  13     3902.53     3189.02    177.38 o 
 -35   3  13     3585.02     3875.74    279.04 o 
 -33   3  13     4417.05     4595.03    311.83 o 
 -31   3  13      322.81      240.63    121.26 o 
 -29   3  13        8.81      -40.59    109.72 o 
 -27   3  13     3593.54     4160.76    179.36 o 
 -25   3  13    11247.34    11736.58    206.65 o 
 -23   3  13    17239.36    17758.92    256.89 o 
 -21   3  13      517.73      490.59    101.69 o 
 -19   3  13    15786.33    14759.28    225.93 o 
 -17   3  13    43134.83    42948.60    471.01 o 
 -15   3  13    46669.50    48945.73    378.20 o 
 -13   3  13       76.27      139.93     38.39 o 
 -11   3  13     2531.57     2548.21     29.34 o 
  -9   3  13     2348.95     1992.74     29.04 o 
  -7   3  13    17782.33    17228.02    111.15 o 
  -5   3  13    37942.02    41078.00    207.81 o 
  -3   3  13    17260.85    17333.45    122.88 o 
  -1   3  13     2252.88     1921.32     68.65 o 
   1   3  13     4050.34     4103.30     74.03 o 
   3   3  13     9661.23     9078.39    111.27 o 
   5   3  13    25343.62    26483.51    226.04 o 
   7   3  13     3312.94     3578.95    141.31 o 
   9   3  13       77.14      179.77     56.69 o 
  11   3  13     8162.04     7998.40    161.47 o 
  13   3  13     5580.49     5893.73    171.03 o 
  15   3  13     7173.65     7077.57    234.60 o 
  17   3  13     7745.11     8542.38    213.43 o 
  19   3  13       25.98       61.85     96.67 o 
 -36   4  13       75.49      129.60    161.06 o 
 -34   4  13      113.14       64.72    121.53 o 
 -32   4  13       35.36     -120.01    120.01 o 
 -30   4  13      390.13      451.46    110.14 o 
 -28   4  13     1420.77     1239.71    120.45 o 
 -26   4  13     9520.41     9880.44    220.31 o 
 -24   4  13     6013.72     6717.45    168.86 o 
 -22   4  13      265.54      298.24     82.88 o 
 -20   4  13     2061.76     1794.05     84.38 o 
 -18   4  13     2529.31     2697.87    123.09 o 
 -16   4  13     1459.08     1337.31     67.76 o 
 -14   4  13        0.45      -39.16     39.16 o 
 -12   4  13      632.83      780.83     33.60 o 
 -10   4  13     8363.86     9573.01     97.22 o 
  -8   4  13     6654.36     7988.72     82.03 o 
  -6   4  13       46.27      165.79     27.06 o 
  -4   4  13     1478.60     1774.01     32.95 o 
  -2   4  13     8627.89     8418.09    108.55 o 
   0   4  13       94.22       59.30     27.92 o 
   2   4  13    11360.45    13082.60    142.68 o 
   4   4  13      156.97      135.29     43.96 o 
   6   4  13      520.88      477.51     58.07 o 
   8   4  13     1334.23     1298.58     83.13 o 
  10   4  13        6.27      -40.90     47.80 o 
  12   4  13      722.31      804.84     79.23 o 
  14   4  13      511.05      638.73    158.63 o 
  16   4  13      426.05      492.45    105.69 o 
  18   4  13       73.96      109.72     86.16 o 
  20   4  13       10.51       94.65     93.84 o 
 -35   5  13      579.12      641.39    164.62 o 
 -33   5  13     1945.59     2071.09    193.68 o 
 -31   5  13      102.38       39.10     89.69 o 
 -29   5  13      690.66     1001.65    145.48 o 
 -27   5  13     6594.52     6437.75    196.80 o 
 -25   5  13     9430.90     8411.26    198.08 o 
 -23   5  13    11089.46    11654.31    189.87 o 
 -21   5  13     2830.05     3059.52    109.51 o 
 -19   5  13      870.04      920.37     63.96 o 
 -17   5  13    36643.22    35944.60    371.33 o 
 -15   5  13    32987.09    32619.48    313.35 o 
 -13   5  13    11227.80    11163.94    124.62 o 
 -11   5  13     1683.12     1888.95     41.84 o 
  -9   5  13    14425.53    15393.33    107.55 o 
  -7   5  13    17937.40    16270.10    126.92 o 
  -5   5  13    10881.27    10665.79     90.57 o 
  -3   5  13      212.61       94.32     23.57 o 
  -1   5  13     1542.39     1531.87     57.32 o 
   1   5  13     6331.58     7238.80     89.63 o 
   3   5  13    10071.32     9779.00    157.52 o 
   5   5  13     4147.73     4467.78    141.63 o 
   7   5  13      731.20      678.04     56.77 o 
   9   5  13     3347.06     3046.10    100.35 o 
  11   5  13     7269.92     7558.54    140.17 o 
  13   5  13     3780.01     3660.01    115.46 o 
  15   5  13     2182.80     2067.73    117.18 o 
  17   5  13     1686.96     1808.05    116.64 o 
  19   5  13      120.20      100.73     95.93 o 
 -34   6  13     5274.45     5274.21    235.53 o 
 -32   6  13     6497.90     6388.92    227.13 o 
 -30   6  13     2487.33     2590.20    182.75 o 
 -28   6  13      933.15     1099.40    179.16 o 
 -26   6  13     2438.46     2290.25    136.77 o 
 -24   6  13     5848.18     6548.85    155.56 o 
 -22   6  13    50050.20    51770.93    556.49 o 
 -20   6  13    52263.13    50474.43    464.62 o 
 -18   6  13    16826.34    16383.44    189.46 o 
 -16   6  13      101.67      239.57     57.34 o 
 -14   6  13    26637.19    25484.85    253.83 o 
 -12   6  13    44947.36    47743.57    400.21 o 
 -10   6  13    93373.78    94863.23    618.37 o 
  -8   6  13    65706.63    66112.98    379.31 o 
  -6   6  13        3.31       36.84     20.49 o 
  -4   6  13     9056.67     8706.97     75.66 o 
  -2   6  13    22606.81    21001.53    137.81 o 
   0   6  13    35945.91    34378.04    231.00 o 
   2   6  13    19868.01    20312.26    242.91 o 
   4   6  13      528.69      524.91     44.80 o 
   6   6  13    13757.68    13539.95    217.81 o 
   8   6  13    28070.52    27498.07    282.51 o 
  10   6  13    29803.67    30270.08    303.17 o 
  12   6  13     2017.81     2223.60    112.10 o 
  14   6  13        7.35       85.66     63.41 o 
  16   6  13      618.30      580.99     97.44 o 
  18   6  13     1674.03     1662.73    224.35 o 
 -33   7  13     5219.50     5646.13    413.25 o 
 -31   7  13       38.77       46.44    142.02 o 
 -29   7  13     7980.52     7910.88    214.59 o 
 -27   7  13    18205.52    19579.86    312.10 o 
 -25   7  13     5891.44     5827.61    160.94 o 
 -23   7  13       24.00       27.14     66.93 o 
 -21   7  13     5568.83     5831.55    119.24 o 
 -19   7  13    19987.83    20118.62    241.83 o 
 -17   7  13    28050.94    27813.22    232.37 o 
 -15   7  13    23559.56    23747.66    188.48 o 
 -13   7  13    22074.04    21959.91    148.28 o 
 -11   7  13     2155.43     2559.95     45.11 o 
  -9   7  13    21667.99    21375.25    137.61 o 
  -7   7  13    39789.23    44595.18    244.71 o 
  -5   7  13    22911.29    21540.53    129.63 o 
  -3   7  13    18093.43    18405.28    128.79 o 
  -1   7  13     3261.18     2795.82     45.84 o 
   1   7  13    11778.15    11288.25    106.63 o 
   3   7  13    21875.78    22246.07    186.54 o 
   5   7  13    16206.00    16128.04    152.81 o 
   7   7  13     7218.84     7286.69    153.26 o 
   9   7  13     2063.71     1905.80     77.61 o 
  11   7  13     8223.34     8031.31    139.01 o 
  13   7  13     5329.25     5242.63    146.96 o 
  15   7  13     1721.81     1901.99    116.83 o 
  17   7  13     3546.26     3800.93    186.13 o 
  19   7  13      327.06      294.84    107.20 o 
 -34   8  13      630.96      588.88    212.61 o 
 -32   8  13     5530.57     6191.73    230.16 o 
 -30   8  13     7687.15     7175.00    266.43 o 
 -28   8  13     2298.21     2335.17    140.62 o 
 -26   8  13      113.77       36.35     68.64 o 
 -24   8  13       12.55       -8.83     55.79 o 
 -22   8  13       58.74      135.92     56.08 o 
 -20   8  13     1083.59     1067.79     81.01 o 
 -18   8  13      440.93      499.98     56.07 o 
 -16   8  13     3094.28     3043.08     69.58 o 
 -14   8  13     2605.49     2793.46    126.98 o 
 -12   8  13      168.76      271.59     37.28 o 
 -10   8  13     4062.48     4153.95     59.78 o 
  -8   8  13     2646.95     2293.72     42.00 o 
  -6   8  13     3216.33     3464.53     86.52 o 
  -4   8  13     1398.29     1358.22     57.49 o 
  -2   8  13      230.31      282.88     63.45 o 
   0   8  13      647.10      628.90     38.25 o 
   2   8  13     3877.83     4442.45     92.17 o 
   4   8  13     1618.19     1911.01     86.63 o 
   6   8  13      122.61      104.85     42.02 o 
   8   8  13        1.28      -19.79     38.71 o 
  10   8  13     4063.66     4065.48    135.13 o 
  12   8  13      368.00      330.03     64.29 o 
  14   8  13     1056.75     1242.41     96.29 o 
  16   8  13      184.99      154.04     81.10 o 
  18   8  13      815.73      649.21    138.45 o 
 -33   9  13     2548.53     2618.44    222.91 o 
 -31   9  13      239.97      296.68    109.65 o 
 -29   9  13     2866.87     3023.36    182.83 o 
 -27   9  13    10332.69     9596.58    214.52 o 
 -25   9  13     2810.72     3044.37    117.39 o 
 -23   9  13     4389.80     4539.52    126.34 o 
 -21   9  13      253.20      171.81     50.52 o 
 -19   9  13     2172.91     2338.59     62.45 o 
 -17   9  13    17663.07    18123.69    155.54 o 
 -15   9  13     8325.15     7923.12     78.38 o 
 -13   9  13    15165.16    16327.86    248.27 o 
 -11   9  13      181.16      117.13     28.95 o 
  -9   9  13    21276.46    20098.84    156.50 o 
  -7   9  13    10097.92    10519.31    147.64 o 
  -5   9  13    21685.74    20716.59    207.44 o 
  -3   9  13    12951.30    13857.07    119.12 o 
  -1   9  13     1106.91     1263.33     81.40 o 
   1   9  13      803.25      612.03     16.30 o 
   3   9  13     8246.96     8550.35     86.58 o 
   5   9  13     6636.54     6551.03     94.43 o 
   7   9  13      380.78      388.82     43.84 o 
   9   9  13      238.61      267.63     49.32 o 
  11   9  13      393.89      444.90     62.26 o 
  13   9  13     1202.98     1253.77     94.01 o 
  15   9  13     1732.53     1712.02    108.70 o 
  17   9  13     1515.58     1403.42    117.11 o 
 -32  10  13    11140.10    10431.00    499.05 o 
 -30  10  13     8100.40     8109.32    241.25 o 
 -28  10  13     3273.51     3697.55    175.95 o 
 -26  10  13     1209.54     1288.91    102.43 o 
 -24  10  13     7214.94     7322.14    156.72 o 
 -22  10  13    39795.41    37892.70    409.75 o 
 -20  10  13    24205.80    22544.46    275.67 o 
 -18  10  13     1243.94     1502.32     59.85 o 
 -16  10  13     2470.36     2314.95     70.27 o 
 -14  10  13     5457.83     5165.10    122.79 o 
 -12  10  13    62027.41    61316.16    560.54 o 
 -10  10  13    59766.68    58701.82    365.18 o 
  -8  10  13    42796.82    42939.71    392.02 o 
  -6  10  13       13.09       14.41     39.59 o 
  -4  10  13     6072.69     6425.75     67.06 o 
  -2  10  13    11433.11    11453.27    120.00 o 
   0  10  13    27924.95    27532.99    360.64 o 
   2  10  13     6646.31     6335.72    170.57 o 
   4  10  13     2761.15     2795.03    190.76 o 
   6  10  13     1323.30     1434.25     61.37 o 
   8  10  13    19625.46    19925.35    296.80 o 
  10  10  13    13855.51    13325.72    196.58 o 
  12  10  13     1334.70     1420.07     98.64 o 
  14  10  13      418.66      162.73     69.72 o 
  16  10  13     5151.49     4830.05    163.22 o 
 -31  11  13        9.48       38.23     81.89 o 
 -29  11  13     1973.39     2215.36    133.47 o 
 -27  11  13    10778.38    11338.83    531.99 o 
 -25  11  13    14395.84    13320.15    172.30 o 
 -23  11  13     1408.61     1750.38     74.95 o 
 -21  11  13     3253.68     3286.02     73.84 o 
 -19  11  13     8424.96     9050.73    102.03 o 
 -17  11  13    15333.81    14687.51    139.36 o 
 -15  11  13    10647.77    10491.09     97.24 o 
 -13  11  13     1210.72     1207.86     61.68 o 
 -11  11  13       42.14       46.34     32.94 o 
  -9  11  13     9367.72     9336.13    201.46 o 
  -7  11  13    23108.37    22662.78    250.17 o 
  -5  11  13    25292.77    26674.54    207.07 o 
  -3  11  13    10709.87    10159.60    104.45 o 
  -1  11  13     3924.42     3969.90    118.83 o 
   1  11  13     1356.86     1202.61    131.54 o 
   3  11  13    15007.52    15390.76    348.15 o 
   5  11  13    28202.76    26954.68    961.19 o 
   7  11  13     9341.10     9190.74    179.22 o 
   9  11  13       53.72       47.14     43.57 o 
  11  11  13     4595.00     3946.76    126.47 o 
  13  11  13     5753.33     5540.51    156.66 o 
  15  11  13     4067.91     4057.78    144.37 o 
 -30  12  13     1398.73     1402.09    144.15 o 
 -28  12  13      161.38       48.93     93.73 o 
 -26  12  13      461.60      338.94     63.65 o 
 -24  12  13        7.04       45.58     53.01 o 
 -22  12  13      800.91      635.40     67.00 o 
 -20  12  13     9051.36     9823.04    122.76 o 
 -18  12  13      129.35       53.13     29.93 o 
 -16  12  13     1967.88     1967.99     59.25 o 
 -14  12  13      102.05      290.80     27.32 o 
 -12  12  13     1696.91     1865.84     73.16 o 
 -10  12  13      201.04      433.69     85.88 o 
  -8  12  13     5061.30     5325.95    135.69 o 
  -6  12  13     7039.81     6733.30     88.27 o 
  -4  12  13      591.67      503.93     37.97 o 
  -2  12  13     5454.13     5546.89    178.51 o 
   0  12  13       37.22       15.39     46.83 o 
   2  12  13      194.23      196.06     88.12 o 
   4  12  13      135.35       75.92     87.38 o 
   6  12  13      505.22      434.63     41.02 o 
   8  12  13     1619.77     1573.02     99.42 o 
  10  12  13     6244.49     6108.42    182.57 o 
  12  12  13     3380.68     2954.48    130.55 o 
  14  12  13       10.85       90.48     77.42 o 
 -29  13  13      232.48      126.94    100.92 o 
 -27  13  13     1389.37     1422.19     99.16 o 
 -25  13  13     1930.26     1812.20    135.57 o 
 -23  13  13     1756.27     1629.07     75.52 o 
 -21  13  13     1864.22     1673.66     70.01 o 
 -19  13  13       99.38      104.07     40.44 o 
 -17  13  13     4216.65     4676.84     71.96 o 
 -15  13  13      570.37      614.36     38.54 o 
 -13  13  13     2755.80     2240.55     71.23 o 
 -11  13  13      157.76      163.98     31.60 o 
  -9  13  13     2500.05     2825.89    275.52 o 
  -7  13  13       38.38       85.65     63.29 o 
  -5  13  13      264.97      241.89     33.26 o 
  -3  13  13       10.28       23.57     29.90 o 
  -1  13  13     1580.92     1485.67     75.52 o 
   1  13  13     5056.56     4833.24    138.52 o 
   3  13  13     2656.97     3055.12    191.45 o 
   5  13  13    23788.91    22916.12    433.99 o 
   7  13  13      146.56      120.06     45.20 o 
   9  13  13       38.75       51.15     67.81 o 
  11  13  13       36.58       38.83    108.48 o 
  13  13  13      130.11       55.27    135.77 o 
  15  13  13     1329.22     1080.41    209.51 o 
 -28  14  13     2812.07     2575.84    259.82 o 
 -26  14  13       54.31       92.71     56.15 o 
 -24  14  13     4082.34     3782.90    106.16 o 
 -22  14  13    13575.78    13345.51    171.28 o 
 -20  14  13    10366.99    10397.51    129.55 o 
 -18  14  13     1485.57     1523.11     63.00 o 
 -16  14  13     2313.85     2319.09     84.36 o 
 -14  14  13     3465.94     3774.06    118.27 o 
 -12  14  13    16250.56    15957.05    748.28 o 
 -10  14  13    11175.64    12196.53    242.35 o 
  -8  14  13     6318.62     6591.57    258.20 o 
  -6  14  13      309.77      439.66     79.37 o 
  -4  14  13     6567.85     6580.39    101.20 o 
  -2  14  13    13954.69    13530.91    265.67 o 
   0  14  13    29505.76    27584.70    847.99 o 
   2  14  13     3552.85     3354.27    126.24 o 
   4  14  13     1291.56      970.49    205.14 o 
   6  14  13     3646.28     3779.44    214.81 o 
   8  14  13     5155.61     5366.90    224.87 o 
  10  14  13     4567.80     4774.23    232.63 o 
  12  14  13      897.57      822.68    259.40 o 
 -27  15  13     7309.24     7029.19    160.75 o 
 -25  15  13     7927.15     7578.33    173.34 o 
 -23  15  13     2453.78     2073.07     79.23 o 
 -21  15  13     1242.44     1183.94     69.19 o 
 -19  15  13     3055.05     3054.90     92.40 o 
 -17  15  13     8677.38     7751.40    106.42 o 
 -15  15  13     9806.59     9393.32    180.21 o 
 -13  15  13     7659.59     7190.52    383.43 o 
 -11  15  13     7296.25     7040.07    292.92 o 
  -9  15  13     2406.99     3259.41    185.22 o 
  -7  15  13    33124.25    31642.69    374.99 o 
  -5  15  13    42391.62    43602.31    530.50 o 
  -3  15  13    23392.93    21646.88    394.27 o 
  -1  15  13     2587.68     2785.39    126.43 o 
   1  15  13     3122.54     3452.57    128.42 o 
   3  15  13    15476.45    14930.07    451.95 o 
   5  15  13    13944.22    13612.84    339.80 o 
   7  15  13     5017.81     5234.96    223.71 o 
   9  15  13        3.35      -91.27    155.79 o 
  11  15  13     1911.45     2267.86    201.33 o 
 -26  16  13      151.94      126.95     63.04 o 
 -24  16  13       94.60       94.17     57.52 o 
 -22  16  13      469.50      358.64     65.65 o 
 -20  16  13     2324.16     2065.05     75.42 o 
 -18  16  13      982.19      901.24     50.87 o 
 -16  16  13      426.09      347.84     44.47 o 
 -14  16  13      536.55      501.35     46.12 o 
 -12  16  13     5810.92     5740.35    242.11 o 
 -10  16  13      436.79      370.84    106.76 o 
  -8  16  13     2631.06     2862.84    232.31 o 
  -6  16  13       67.73       93.87     53.82 o 
  -4  16  13      710.15      602.26     55.82 o 
  -2  16  13      335.47      300.37     72.64 o 
   0  16  13      403.34      212.56     65.91 o 
   2  16  13      454.99      404.58     71.34 o 
   4  16  13     1758.07     1800.52    251.50 o 
   6  16  13       48.40      104.81    130.40 o 
   8  16  13     1957.45     1794.34    124.55 o 
  10  16  13     4886.40     4502.22    284.80 o 
 -25  17  13     1646.35     1239.42    118.62 o 
 -23  17  13      423.04      266.58     58.77 o 
 -21  17  13       11.06        1.10     35.92 o 
 -19  17  13       59.32       61.85     40.81 o 
 -17  17  13     1078.09     1109.40    188.89 o 
 -15  17  13     3151.41     3219.40    115.72 o 
 -13  17  13     1898.43     1683.32    355.06 o 
 -11  17  13      230.80      262.35    187.39 o 
  -9  17  13     1937.85     1847.99    187.57 o 
  -7  17  13      325.44      303.38    108.06 o 
  -5  17  13      133.67      324.64     86.28 o 
  -3  17  13     1463.29     1371.26    136.34 o 
  -1  17  13     1126.81     1081.45    129.14 o 
   1  17  13       64.38      157.93     82.85 o 
   3  17  13     4178.29     4128.35    190.11 o 
   5  17  13     7069.83     6874.19    491.93 o 
   7  17  13        9.20      -64.75     72.57 o 
   9  17  13      119.17       97.54     88.83 o 
 -22  18  13     9786.08     9646.21    206.66 o 
 -20  18  13     7125.94     7275.80    191.15 o 
 -18  18  13     3455.02     2780.97    753.73 o 
 -16  18  13      301.53       78.95    115.54 o 
 -14  18  13     3571.91     4720.94    793.95 o 
 -12  18  13     7416.20    10084.93   2689.57 o 
 -10  18  13     8643.38     8457.25    287.46 o 
  -8  18  13      153.72      366.38    124.08 o 
  -6  18  13      622.70      582.48     63.33 o 
  -4  18  13     3877.22     4264.89    113.60 o 
  -2  18  13     9294.88     9039.66    175.23 o 
   0  18  13    14457.87    14176.68    566.29 o 
   2  18  13     6856.61     6970.81    273.89 o 
   4  18  13      336.97      351.34     81.96 o 
   6  18  13     2194.36     2195.35    148.20 o 
   8  18  13     6080.92     5887.27    359.59 o 
 -21  19  13       70.59        0.89     86.07 o 
 -19  19  13      600.24      311.48    191.60 o 
 -17  19  13     2366.42     1904.85   1268.35 o 
 -15  19  13     5421.34     5891.84    280.34 o 
 -13  19  13     3242.29     4782.87    672.64 o 
 -11  19  13      860.86      825.01    165.07 o 
  -9  19  13      626.14      394.65    172.06 o 
  -7  19  13     6270.83     6907.19    262.94 o 
  -5  19  13    10501.16    10099.94    388.80 o 
  -3  19  13     3946.22     3949.50    229.57 o 
  -1  19  13      906.59      693.93     76.20 o 
   1  19  13      327.26      378.24     87.12 o 
   3  19  13     7521.00     7107.41    573.03 o 
   5  19  13     9032.92     8143.03    763.38 o 
 -18  20  13      860.54      747.56    258.51 o 
 -16  20  13      443.35      235.84    223.88 o 
 -14  20  13      861.55      570.41    509.90 o 
 -12  20  13     5038.74     4529.53    261.30 o 
 -10  20  13     1675.66     1946.90    483.27 o 
  -8  20  13      546.17      539.15    184.43 o 
  -6  20  13       99.90      283.03    154.01 o 
  -4  20  13      722.61      952.40    166.73 o 
  -2  20  13     3037.65     2659.51    198.18 o 
   0  20  13     2379.65     2264.17    223.96 o 
   2  20  13      558.89      623.32    240.65 o 
 -13  21  13      320.50      296.94    152.69 o 
 -11  21  13      170.09      144.00    325.47 o 
  -9  21  13     3644.87     4329.74    386.62 o 
  -7  21  13      568.39      842.04    150.08 o 
  -5  21  13       34.81     -130.05    130.05 o 
  -3  21  13      102.03      -50.63    108.19 o 
  -1  21  13      168.67      175.08    113.96 o 
 -36   0  14      311.87      451.71    264.32 o 
 -34   0  14    11706.43    10787.86    534.56 o 
 -32   0  14     6248.12     6949.28    416.21 o 
 -30   0  14      547.20      575.98    205.14 o 
 -28   0  14     2949.85     3055.48    264.32 o 
 -26   0  14     3021.89     2678.72    218.95 o 
 -24   0  14    36856.82    35780.04    702.23 o 
 -22   0  14    12755.83    11935.88    311.66 o 
 -20   0  14    20680.45    21658.57    414.23 o 
 -18   0  14    17396.62    17309.10    331.39 o 
 -16   0  14     3146.91     3874.08    207.12 o 
 -14   0  14    14433.37    12330.14    131.15 o 
 -12   0  14    29495.36    25606.05    556.26 o 
 -10   0  14   128538.20   133694.84   1351.45 o 
  -8   0  14    28660.86    30253.50    320.46 o 
  -6   0  14   102094.30   102832.26    892.42 o 
  -4   0  14    75666.89    80954.48    793.61 o 
  -2   0  14   109575.80   107281.27    920.92 o 
   0   0  14    79212.75    84379.87    806.61 o 
   2   0  14     2261.44     1957.35    100.10 o 
   4   0  14    13436.00    12978.19    273.39 o 
   6   0  14    10658.75    10032.99    250.84 o 
   8   0  14    11400.70    13192.38    267.93 o 
  10   0  14    11284.32    11898.92    313.36 o 
  12   0  14     4343.86     4573.09    249.61 o 
  14   0  14     2297.96     2443.89    185.35 o 
  16   0  14     5342.90     5673.35    480.32 o 
  18   0  14    12797.13    12303.79    428.04 o 
 -35   1  14      896.61      964.83    200.84 o 
 -33   1  14      246.03      254.98    178.73 o 
 -31   1  14     3719.69     3844.57    230.13 o 
 -29   1  14    32222.95    32911.27    573.22 o 
 -27   1  14     1328.75     1051.92    213.28 o 
 -25   1  14     3962.73     3802.30    168.07 o 
 -23   1  14     6724.46     6296.30    177.14 o 
 -21   1  14     5128.77     4642.14    139.46 o 
 -19   1  14    23083.04    24009.70    323.50 o 
 -17   1  14    17736.00    16648.02    219.52 o 
 -15   1  14     5112.93     4672.47     75.41 o 
 -13   1  14     7790.15     8487.09     71.23 o 
 -11   1  14    30347.85    33660.45    229.71 o 
  -9   1  14      880.73      509.56     21.21 o 
  -7   1  14    31492.51    32812.83    172.55 o 
  -5   1  14   135090.20   143946.09    886.91 o 
  -3   1  14     4428.23     4189.99     54.46 o 
  -1   1  14      499.66      403.93     31.67 o 
   1   1  14    30425.83    31119.81    216.29 o 
   3   1  14    50051.75    52630.84    412.87 o 
   5   1  14     7413.78     7505.58    139.80 o 
   7   1  14    17386.24    16272.06    208.28 o 
   9   1  14      218.87      220.95     71.96 o 
  11   1  14     3507.08     3514.69    134.66 o 
  13   1  14    13710.52    13838.86    252.18 o 
  15   1  14     2525.99     2850.03    141.22 o 
  17   1  14     1122.10     1018.02    123.82 o 
  19   1  14     3053.54     2549.11    176.11 o 
 -36   2  14       17.03       88.32    121.31 o 
 -34   2  14      277.01      184.29    118.58 o 
 -32   2  14      378.36      387.43    129.07 o 
 -30   2  14     2785.57     2342.62    152.74 o 
 -28   2  14     6145.78     5974.89    203.43 o 
 -26   2  14     4934.40     4786.86    190.39 o 
 -24   2  14     3215.48     3266.14    149.90 o 
 -22   2  14     1470.48     1583.96    108.69 o 
 -20   2  14        4.24        0.48     48.58 o 
 -18   2  14      408.77      512.05     67.12 o 
 -16   2  14      625.97      594.17     43.36 o 
 -14   2  14     9332.97     9574.02     81.32 o 
 -12   2  14     2355.15     2367.05     66.28 o 
 -10   2  14     7744.12     8664.25    100.79 o 
  -8   2  14     1220.38      971.76     24.55 o 
  -6   2  14     1673.41     1611.59     39.69 o 
  -4   2  14       77.85      353.28     30.76 o 
  -2   2  14     1335.56     1343.46     38.22 o 
   0   2  14     3182.69     3673.63     70.85 o 
   2   2  14     1871.78     2068.70     68.16 o 
   4   2  14      635.97      829.71     64.82 o 
   6   2  14      618.58      777.33     60.76 o 
   8   2  14      485.50      563.51     78.53 o 
  10   2  14     1737.28     1813.96    101.07 o 
  12   2  14     2564.67     2445.49    132.91 o 
  14   2  14      449.21      344.81    104.03 o 
  16   2  14     1014.38      758.23    111.54 o 
  18   2  14      647.65      624.89    130.81 o 
 -35   3  14     1832.80     1985.93    185.12 o 
 -33   3  14      796.95      836.66    138.17 o 
 -31   3  14      135.99      210.24    101.84 o 
 -29   3  14    20022.91    20480.17    367.29 o 
 -27   3  14    26977.81    26899.58    403.18 o 
 -25   3  14       10.89       -1.20     53.20 o 
 -23   3  14     6351.09     6488.18    181.18 o 
 -21   3  14    11567.34    11443.14    351.11 o 
 -19   3  14    32628.02    31433.36    424.08 o 
 -17   3  14     3531.97     3858.41    126.38 o 
 -15   3  14     3999.58     3958.26     79.02 o 
 -13   3  14       26.31       29.76     25.66 o 
 -11   3  14     4426.19     4722.31     46.36 o 
  -9   3  14     8028.03     6615.40     75.51 o 
  -7   3  14    26407.16    27833.94    164.59 o 
  -5   3  14    29584.88    30690.69    168.62 o 
  -3   3  14     1303.22      888.40     33.93 o 
  -1   3  14    11139.69    12376.03    113.40 o 
   1   3  14    17057.19    16603.05    213.24 o 
   3   3  14    12717.79    14090.92    143.80 o 
   5   3  14     2230.02     2238.19     73.80 o 
   7   3  14        7.55       39.11     44.69 o 
   9   3  14     3854.44     3735.72    104.41 o 
  11   3  14    13635.55    13791.61    216.99 o 
  13   3  14     4392.26     4102.99    158.94 o 
  15   3  14      265.80      172.81     98.99 o 
  17   3  14       80.88      101.81    103.05 o 
  19   3  14      650.45      702.87    167.40 o 
 -36   4  14     1370.94     1623.02    207.54 o 
 -34   4  14     5892.28     6219.99    237.16 o 
 -32   4  14    11872.61    12244.62    311.83 o 
 -30   4  14     6793.02     6675.94    205.93 o 
 -28   4  14     3169.15     3022.07    147.23 o 
 -26   4  14       14.62       20.60     63.68 o 
 -24   4  14    11295.00    11297.55    190.10 o 
 -22   4  14     2219.12     1977.83    135.91 o 
 -20   4  14     4206.66     4424.34    161.75 o 
 -18   4  14    11793.17    11192.95    160.98 o 
 -16   4  14     3208.80     3799.24     94.91 o 
 -14   4  14    18529.02    16159.62    180.27 o 
 -12   4  14    13930.02    12588.91     81.44 o 
 -10   4  14    53903.75    55152.52    371.32 o 
  -8   4  14      805.50      944.12     44.78 o 
  -6   4  14     3884.41     4251.56     35.54 o 
  -4   4  14    41716.13    39642.92    211.34 o 
  -2   4  14    36791.27    37702.70    261.79 o 
   0   4  14    26320.03    26970.10    210.36 o 
   2   4  14      140.09      242.92     40.02 o 
   4   4  14     8343.79     9066.78    134.66 o 
   6   4  14    26421.08    25464.23    247.18 o 
   8   4  14    62466.82    63211.98    537.14 o 
  10   4  14    11552.13    11429.78    173.96 o 
  12   4  14       17.74       57.63     81.62 o 
  14   4  14      442.53      470.52     96.62 o 
  16   4  14     4499.66     4845.72    162.65 o 
  18   4  14     7227.02     7437.00    275.32 o 
 -35   5  14      731.02      808.74    286.02 o 
 -33   5  14     3255.34     2822.57    235.60 o 
 -31   5  14    10170.63    10904.49    262.24 o 
 -29   5  14    21568.65    20587.23    336.41 o 
 -27   5  14     4837.63     4652.79    159.00 o 
 -25   5  14     5862.06     6144.87    177.17 o 
 -23   5  14     6259.10     6373.95    157.64 o 
 -21   5  14     1788.56     1632.46    225.49 o 
 -19   5  14    22974.08    23861.03    271.97 o 
 -17   5  14    29617.88    28169.86    298.56 o 
 -15   5  14      138.30       99.49     55.67 o 
 -13   5  14    10442.17    11987.87     86.95 o 
 -11   5  14     1637.15     1571.95     90.33 o 
  -9   5  14     1814.59     1634.66     49.69 o 
  -7   5  14    25004.96    22072.46    157.60 o 
  -5   5  14    42610.07    45872.99    236.89 o 
  -3   5  14       87.48       83.76     17.78 o 
  -1   5  14     7474.85     6409.01     88.74 o 
   1   5  14    45537.27    47362.97    343.63 o 
   3   5  14    24791.42    24970.17    234.02 o 
   5   5  14     8163.16     8347.66    114.44 o 
   7   5  14    10291.30    10115.14    149.92 o 
   9   5  14     5322.85     5420.17    128.94 o 
  11   5  14    14764.08    14242.39    210.40 o 
  13   5  14     8377.12     8663.75    204.13 o 
  15   5  14      766.03      835.65    101.83 o 
  17   5  14      406.87      375.59     90.13 o 
 -34   6  14      213.58      113.39    113.93 o 
 -32   6  14      397.13      526.29    138.27 o 
 -30   6  14      388.33      193.89     95.28 o 
 -28   6  14      163.17      168.17     93.68 o 
 -26   6  14     1921.53     2245.08    120.93 o 
 -24   6  14       69.42      174.52     83.67 o 
 -22   6  14     3760.37     3647.27    133.25 o 
 -20   6  14    35031.03    35767.06    343.65 o 
 -18   6  14     2235.22     2117.98     74.43 o 
 -16   6  14    11608.87    12915.46    159.63 o 
 -14   6  14      299.21      499.14     66.51 o 
 -12   6  14     2814.67     3327.93     63.39 o 
 -10   6  14      516.34      261.74     42.45 o 
  -8   6  14      101.13      123.62     25.04 o 
  -6   6  14     7443.62     7142.79     71.97 o 
  -4   6  14     2163.57     2274.34     74.43 o 
  -2   6  14     6199.16     6067.21     79.46 o 
   0   6  14     4611.25     4978.77     71.30 o 
   2   6  14       45.97       29.83     30.02 o 
   4   6  14     1363.35     1466.19    168.71 o 
   6   6  14     3397.91     3182.23     90.62 o 
   8   6  14     2136.51     2122.91     86.14 o 
  10   6  14      162.94      151.58     56.32 o 
  12   6  14      140.81      176.15     84.04 o 
  14   6  14       12.49       67.67     64.27 o 
  16   6  14       33.22      166.24     91.22 o 
  18   6  14      367.45      522.83    129.04 o 
 -35   7  14      108.72        4.50    115.06 o 
 -33   7  14     1822.25     1495.49    160.56 o 
 -31   7  14     2473.65     2327.64    158.57 o 
 -29   7  14     5828.92     5873.61    206.89 o 
 -27   7  14     8144.23     8611.84    202.35 o 
 -25   7  14     2509.54     2110.51    127.91 o 
 -23   7  14      134.83      197.60     60.61 o 
 -21   7  14     8841.73     7686.18    257.10 o 
 -19   7  14    26285.20    25944.12    385.51 o 
 -17   7  14     2677.93     2949.75     95.96 o 
 -15   7  14    28909.88    30891.62    215.12 o 
 -13   7  14     2579.22     2432.88     70.39 o 
 -11   7  14        7.67       46.58     24.93 o 
  -9   7  14    14417.35    15407.34     99.33 o 
  -7   7  14     1316.86     1281.75     34.53 o 
  -5   7  14      781.70      797.41     16.55 o 
  -3   7  14      865.26      635.33     23.56 o 
  -1   7  14     1342.20     1413.51     36.92 o 
   1   7  14      191.39      364.40     35.90 o 
   3   7  14      637.00      726.43     43.77 o 
   5   7  14      458.06      668.95     84.25 o 
   7   7  14     4690.17     5014.32    116.37 o 
   9   7  14     6778.26     6596.63    162.38 o 
  11   7  14     7283.44     7455.85    167.75 o 
  13   7  14     5474.15     5256.87    150.51 o 
  15   7  14     1115.56     1169.90    109.66 o 
  17   7  14        6.77       31.38     81.05 o 
 -34   8  14     5888.25     6493.83    247.78 o 
 -32   8  14    18084.07    18663.68    502.63 o 
 -30   8  14     9445.88     8503.45    229.53 o 
 -28   8  14      587.79      473.12     99.26 o 
 -26   8  14     7129.17     6978.03    171.26 o 
 -24   8  14    27640.54    28439.31    314.63 o 
 -22   8  14    23325.86    23539.43    259.36 o 
 -20   8  14     2842.31     2617.84     93.45 o 
 -18   8  14     2248.95     1960.29     46.61 o 
 -16   8  14      665.53      529.08     24.86 o 
 -14   8  14    14106.23    14504.20    192.93 o 
 -12   8  14    30779.81    31547.33    239.96 o 
 -10   8  14    26113.16    26740.36    181.91 o 
  -8   8  14      581.71      771.30     15.15 o 
  -6   8  14      778.90      800.70     70.26 o 
  -4   8  14    17115.33    17618.80    197.35 o 
  -2   8  14    18676.16    17492.74    152.22 o 
   0   8  14    33374.70    33114.75    232.69 o 
   2   8  14     4014.39     4009.34    140.92 o 
   4   8  14    13123.92    13109.42    148.94 o 
   6   8  14    22028.03    22721.26    207.88 o 
   8   8  14    22980.90    22919.37    361.34 o 
  10   8  14     6920.91     6652.74    131.70 o 
  12   8  14       24.96       10.10     54.91 o 
  14   8  14       49.24       91.19     70.87 o 
  16   8  14     2133.10     2219.07    122.82 o 
 -33   9  14      497.39      456.88    126.75 o 
 -31   9  14      360.85      191.02    119.12 o 
 -29   9  14     1466.28     1823.75    170.18 o 
 -27   9  14    16418.87    16743.04    277.95 o 
 -25   9  14    14520.89    13695.59    230.61 o 
 -23   9  14     1385.21     1227.50     90.99 o 
 -21   9  14    40333.37    37247.52    501.23 o 
 -19   9  14    29434.02    29817.06    275.81 o 
 -17   9  14     4293.27     4656.64     87.64 o 
 -15   9  14    33770.82    34249.85    254.32 o 
 -13   9  14    14546.63    14237.28    181.43 o 
 -11   9  14    12478.37    12809.40    112.50 o 
  -9   9  14    29700.95    28684.73    190.86 o 
  -7   9  14    15719.73    15786.33    216.35 o 
  -5   9  14     3910.24     3966.40     79.02 o 
  -3   9  14     2655.41     2719.02    107.18 o 
  -1   9  14    24877.84    24377.24    385.29 o 
   1   9  14    34341.80    34432.11    293.82 o 
   3   9  14    27243.44    27362.36    294.06 o 
   5   9  14    19139.32    19480.39    173.54 o 
   7   9  14      376.20      340.19     46.05 o 
   9   9  14     6164.30     5729.47    115.91 o 
  11   9  14     5269.86     5373.37    207.72 o 
  13   9  14     4619.19     4898.87    164.58 o 
  15   9  14     2416.20     2453.62    113.19 o 
  17   9  14      255.56      272.02     84.25 o 
 -32  10  14     1200.65     1148.72    212.60 o 
 -30  10  14      324.16      467.58    100.92 o 
 -28  10  14       14.62      -84.62     84.62 o 
 -26  10  14      139.82      128.47     79.88 o 
 -24  10  14     6719.60     6890.38    108.92 o 
 -22  10  14    16305.89    16500.07    201.23 o 
 -20  10  14     5571.54     5588.64     97.35 o 
 -18  10  14     1096.94     1216.44     49.77 o 
 -16  10  14      572.69      580.49     38.04 o 
 -14  10  14       28.31       37.91     39.22 o 
 -12  10  14      243.68      189.54     29.46 o 
 -10  10  14     3778.49     3825.39    145.41 o 
  -8  10  14     4642.97     5043.08    142.56 o 
  -6  10  14     2467.52     3006.94    141.50 o 
  -4  10  14     2566.04     2512.08     74.65 o 
  -2  10  14     5390.09     5847.44    136.49 o 
   0  10  14    10857.85    11481.08    230.35 o 
   2  10  14     2322.11     2244.77     85.13 o 
   4  10  14     2682.51     2910.64     97.90 o 
   6  10  14      365.41      373.67     45.13 o 
   8  10  14     5392.44     5162.08    183.26 o 
  10  10  14       29.06       63.03     61.75 o 
  12  10  14     1850.24     1678.06    115.19 o 
  14  10  14        1.69       69.80     85.42 o 
  16  10  14      105.24      154.75     80.55 o 
 -31  11  14       27.57     -107.41    111.17 o 
 -29  11  14     1501.84     1631.14    117.59 o 
 -27  11  14     1501.07     1510.59     80.45 o 
 -25  11  14     1095.00     1283.22     83.19 o 
 -23  11  14     3156.96     2922.65     81.59 o 
 -21  11  14      484.64      403.30     47.86 o 
 -19  11  14    14924.68    14579.89    129.58 o 
 -17  11  14    65564.79    60575.72    525.61 o 
 -15  11  14    17881.00    17715.04    164.85 o 
 -13  11  14    10010.95    10151.11    140.50 o 
 -11  11  14     2481.10     2164.71     43.91 o 
  -9  11  14     3934.63     4288.03    116.94 o 
  -7  11  14     5642.45     5964.99    134.09 o 
  -5  11  14     1791.68     1587.82     54.25 o 
  -3  11  14        8.46       71.39     35.42 o 
  -1  11  14     2180.16     2138.01    110.12 o 
   1  11  14     7028.48     7225.31    197.60 o 
   3  11  14     1653.18     1564.34    133.15 o 
   5  11  14       64.16       30.88     35.03 o 
   7  11  14      709.42      539.09     81.00 o 
   9  11  14        1.77       -9.83     43.31 o 
  11  11  14     1977.92     1760.88     90.08 o 
  13  11  14     1052.95      781.57    103.97 o 
  15  11  14     1674.90     1575.48    156.90 o 
 -30  12  14     1882.24     1855.77    134.68 o 
 -28  12  14      269.83      343.13     70.23 o 
 -26  12  14     1319.70     1280.34     76.55 o 
 -24  12  14     9444.92     9682.91    136.38 o 
 -22  12  14     6887.99     6666.43    104.13 o 
 -20  12  14    15179.98    14398.54    142.94 o 
 -18  12  14    10689.03     9819.08    134.75 o 
 -16  12  14     4931.19     5043.92    104.14 o 
 -14  12  14    31599.86    30588.81    310.73 o 
 -12  12  14    12783.84    12561.11    262.24 o 
 -10  12  14    10561.48    10848.40    451.31 o 
  -8  12  14     3791.64     4160.19    129.19 o 
  -6  12  14     6537.43     6280.47    213.64 o 
  -4  12  14    13406.34    13125.04    158.68 o 
  -2  12  14     3412.77     3312.91    112.18 o 
   0  12  14       29.00      133.88     69.68 o 
   2  12  14       13.25      163.24    106.58 o 
   4  12  14      588.86      641.36    136.69 o 
   6  12  14    10729.09    10060.54    447.14 o 
   8  12  14    13524.15    12814.47    650.00 o 
  10  12  14    11461.09    11445.84    464.08 o 
  12  12  14     1402.51     1288.90    188.63 o 
  14  12  14     1857.57     1796.61    219.60 o 
 -29  13  14     5015.28     4819.54    183.27 o 
 -27  13  14     9561.84    10576.15    170.51 o 
 -25  13  14     5147.83     4622.14    112.40 o 
 -23  13  14     2470.01     2617.36     89.95 o 
 -21  13  14     4063.74     4274.77     85.22 o 
 -19  13  14    15414.08    13993.73    188.78 o 
 -17  13  14     7796.03     7568.17     88.67 o 
 -15  13  14    23964.88    22840.39    258.66 o 
 -13  13  14      993.92     1249.50     66.17 o 
 -11  13  14     3974.27     4121.44    169.77 o 
  -9  13  14    21471.76    22270.44    331.00 o 
  -7  13  14    28700.21    29805.95    403.62 o 
  -5  13  14     6652.51     6684.79    135.81 o 
  -3  13  14      861.44      888.53     44.47 o 
  -1  13  14      979.21     1081.32     57.07 o 
   1  13  14     2251.86     2105.25    106.81 o 
   3  13  14     3050.79     3232.84    170.97 o 
   5  13  14     2586.99     2867.66    205.40 o 
   7  13  14      949.47      910.30    181.55 o 
   9  13  14      381.98      338.09    173.42 o 
  11  13  14     8155.83     8486.18    531.82 o 
  13  13  14     8107.97     8286.44    423.14 o 
 -28  14  14      499.16      434.51     93.28 o 
 -26  14  14       14.68      -50.50     50.50 o 
 -24  14  14     2744.21     2755.64     85.52 o 
 -22  14  14     3567.78     3389.60    104.06 o 
 -20  14  14      153.29      132.82     46.90 o 
 -18  14  14      495.50      431.56     43.96 o 
 -16  14  14     8721.66     7693.88     81.96 o 
 -14  14  14     1392.15     1256.01     72.41 o 
 -12  14  14     1110.58     1245.50    167.96 o 
 -10  14  14    14936.77    14286.91    355.73 o 
  -8  14  14     6890.12     7285.20    180.13 o 
  -6  14  14     6553.66     6842.16    104.68 o 
  -4  14  14     7218.11     6528.86    175.05 o 
  -2  14  14      142.18      119.14     56.09 o 
   0  14  14     2739.98     2310.96    118.35 o 
   2  14  14      115.71      139.78     86.83 o 
   4  14  14     3784.21     3613.55    223.69 o 
   6  14  14      249.67      193.59    137.29 o 
   8  14  14     4591.46     4603.67    230.31 o 
  10  14  14     4624.10     4354.74    261.58 o 
  12  14  14      352.14      460.94    204.25 o 
 -27  15  14     2315.35     2540.91    116.33 o 
 -25  15  14      942.57      917.68     78.24 o 
 -23  15  14        3.10       -1.88     41.20 o 
 -21  15  14      430.93      231.74     42.36 o 
 -19  15  14      436.55      330.66     56.16 o 
 -17  15  14     1018.62      798.82     51.79 o 
 -15  15  14       78.12       92.75     62.60 o 
 -13  15  14     3197.59     2330.79    286.02 o 
 -11  15  14     2898.35     2064.65    615.43 o 
  -9  15  14     1826.12     1709.41    215.96 o 
  -7  15  14       36.46       17.68    100.79 o 
  -5  15  14     6049.25     5307.38    237.18 o 
  -3  15  14     2242.15     2213.40     89.65 o 
  -1  15  14      396.95      345.11     52.31 o 
   1  15  14     4491.18     4372.77    181.18 o 
   3  15  14     2912.87     3014.09    205.03 o 
   5  15  14      324.44      320.75     83.42 o 
   7  15  14      171.95      263.07    124.52 o 
   9  15  14        1.09       95.59    140.57 o 
  11  15  14      478.21      409.43    172.41 o 
 -26  16  14     1063.68     1070.08    119.09 o 
 -24  16  14     9548.87     8941.44    196.68 o 
 -22  16  14     9908.62     9259.11    295.38 o 
 -20  16  14     1734.84     1550.43     92.63 o 
 -18  16  14       57.48       28.01     38.32 o 
 -16  16  14     5940.86     5854.53    375.54 o 
 -14  16  14    17449.04    20349.37   3121.56 o 
 -12  16  14    18047.43    19092.42    412.88 o 
 -10  16  14    16685.98    16448.97    336.12 o 
  -8  16  14        2.26       11.41     78.24 o 
  -6  16  14     5411.57     5476.42    163.14 o 
  -4  16  14    12356.06    12660.94    263.19 o 
  -2  16  14    23255.95    23942.00    712.86 o 
   0  16  14    10244.57    10002.37    317.18 o 
   2  16  14      462.15      410.55    100.58 o 
   4  16  14     5559.03     4975.77    209.09 o 
   6  16  14     7835.54     7134.17    209.97 o 
   8  16  14     7188.27     7568.53    318.70 o 
  10  16  14     4130.76     4040.00    249.95 o 
 -25  17  14     3478.83     3452.56    132.45 o 
 -23  17  14      579.93      377.84     72.17 o 
 -21  17  14     2745.02     2911.72    103.00 o 
 -19  17  14    12137.35    12901.16    450.78 o 
 -17  17  14    10160.08     8726.91    415.57 o 
 -15  17  14     4378.98     4311.26    277.44 o 
 -13  17  14      420.81      342.92    133.68 o 
 -11  17  14      545.14      245.31    126.35 o 
  -9  17  14     6836.66     7332.24    228.43 o 
  -7  17  14    14181.45    14462.33    310.45 o 
  -5  17  14     9259.66     9003.90    154.64 o 
  -3  17  14      101.68      -34.83     39.99 o 
  -1  17  14     3273.77     3087.38    181.40 o 
   1  17  14     6459.77     5942.94    280.10 o 
   3  17  14    11604.29    10461.87    738.72 o 
   5  17  14     3221.19     3277.02    502.01 o 
   7  17  14      328.15      347.52     91.45 o 
 -22  18  14     6899.84     6383.83    296.70 o 
 -20  18  14      474.32      205.73    154.22 o 
 -18  18  14      199.11       78.34    141.04 o 
 -16  18  14     2711.85     2120.54   1248.62 o 
 -14  18  14     4351.75     4648.55    292.92 o 
 -12  18  14     2008.65     1861.43    188.13 o 
 -10  18  14      550.26      299.80    204.16 o 
  -8  18  14      350.01      207.88    165.18 o 
  -6  18  14      384.43      450.01    121.77 o 
  -4  18  14     1216.50      940.05     97.33 o 
  -2  18  14     2863.02     2481.41    116.38 o 
   0  18  14     1558.05     1064.56    123.06 o 
   2  18  14      201.24      218.87     79.89 o 
   4  18  14        1.48       29.07     69.30 o 
   6  18  14       44.06     -125.56    125.56 o 
 -21  19  14        1.20       31.60     96.37 o 
 -19  19  14       43.90       63.85     99.60 o 
 -17  19  14      659.18      394.88    394.51 o 
 -15  19  14      497.16      409.85    361.96 o 
 -13  19  14       61.79      -29.59    169.64 o 
 -11  19  14     2028.27     2211.23    305.74 o 
  -9  19  14     1392.18     1837.27    164.85 o 
  -7  19  14       65.75      135.67    123.76 o 
  -5  19  14       23.77     -125.95    125.95 o 
  -3  19  14      656.16      835.09    148.86 o 
  -1  19  14     1676.10     1190.82    282.72 o 
   1  19  14      999.75      903.05    192.06 o 
   3  19  14      381.66      368.87    353.09 o 
 -18  20  14      695.15      516.63    211.59 o 
 -16  20  14     3008.96     2001.47   1204.24 o 
 -14  20  14    10976.44    12294.89    560.20 o 
 -12  20  14     7378.42     7497.65    461.58 o 
 -10  20  14     1444.31     1538.07    200.33 o 
  -8  20  14       25.94       40.05    112.62 o 
  -6  20  14     2952.19     3553.34    263.44 o 
  -4  20  14     9922.71    10594.65    410.05 o 
  -2  20  14     8637.89     9000.20    604.86 o 
   0  20  14     1257.98     1328.22    211.10 o 
 -13  21  14        0.78     -147.94    209.09 o 
 -11  21  14      613.50      864.87    189.29 o 
  -9  21  14     5773.98     7113.01    725.90 o 
  -7  21  14     8439.02     8897.92    370.27 o 
  -5  21  14     7650.14     7880.20    356.27 o 
 -35   1  15      553.45      522.89    181.47 o 
 -33   1  15     1677.68     1837.86    236.71 o 
 -31   1  15     4942.00     5334.81    297.34 o 
 -29   1  15     8379.21     8877.92    286.63 o 
 -27   1  15     8281.20     8223.53    242.00 o 
 -25   1  15       80.77      105.53     83.69 o 
 -23   1  15     9338.05     9405.27    301.91 o 
 -21   1  15    16861.12    16980.30    352.14 o 
 -19   1  15    41441.53    40455.92    508.30 o 
 -17   1  15    11735.51    11910.36    157.70 o 
 -15   1  15     3673.06     3774.68     66.31 o 
 -13   1  15    12819.27    11352.65    207.27 o 
 -11   1  15     1395.03     1132.78     75.16 o 
  -9   1  15    16861.89    15148.62     99.03 o 
  -7   1  15    18105.39    17757.51    120.64 o 
  -5   1  15     4021.32     4339.07     55.51 o 
  -3   1  15     1266.52     1079.44     41.31 o 
  -1   1  15    25330.61    25939.97    188.82 o 
   1   1  15    18212.70    18515.44    147.56 o 
   3   1  15    13910.65    13065.36    174.18 o 
   5   1  15      896.66      998.55     65.09 o 
   7   1  15     1869.76     1657.05     99.12 o 
   9   1  15     3082.78     2945.05    115.49 o 
  11   1  15     1246.09     1521.03    107.16 o 
  13   1  15     6716.97     6463.89    235.74 o 
  15   1  15     6653.72     6793.65    196.30 o 
  17   1  15     1322.26     1244.74    142.58 o 
 -36   2  15     8380.28     8481.09    368.69 o 
 -34   2  15    11914.80    11693.86    380.08 o 
 -32   2  15     6142.58     6257.96    278.26 o 
 -30   2  15       15.96       62.29    170.63 o 
 -28   2  15    10056.22    10256.24    284.50 o 
 -26   2  15     3536.87     3541.68    175.60 o 
 -24   2  15    32406.92    32803.38    586.36 o 
 -22   2  15    43062.50    41801.69    577.66 o 
 -20   2  15    11099.30    11125.04    198.46 o 
 -18   2  15     7648.93     6781.67    124.69 o 
 -16   2  15    44792.30    43680.26    348.56 o 
 -14   2  15    30228.60    30011.91    226.68 o 
 -12   2  15    30752.60    31220.05    238.18 o 
 -10   2  15     4835.54     4837.92     76.02 o 
  -8   2  15    48140.38    52385.31    324.63 o 
  -6   2  15   122594.98   127600.18    715.09 o 
  -4   2  15    88866.95    90038.15    543.63 o 
  -2   2  15    54548.24    54596.86    345.83 o 
   0   2  15    34152.96    36550.54    248.82 o 
   2   2  15     2391.55     2360.33     79.30 o 
   4   2  15    28627.29    29259.05    251.57 o 
   6   2  15    10339.36    10524.96    143.63 o 
   8   2  15    11968.95    12877.71    170.97 o 
  10   2  15       43.66       93.73     65.47 o 
  12   2  15      123.53      154.50     94.83 o 
  14   2  15     2836.95     3146.91    156.24 o 
  16   2  15     5765.82     6463.63    198.61 o 
  18   2  15     3603.26     3485.18    172.26 o 
 -35   3  15     1010.27      932.68    171.21 o 
 -33   3  15     1275.93     1390.27    150.61 o 
 -31   3  15     3725.67     4010.90    179.10 o 
 -29   3  15    11620.24    11634.82    252.72 o 
 -27   3  15    24005.05    23729.15    421.84 o 
 -25   3  15      831.45     1021.86    186.01 o 
 -23   3  15     2401.03     2155.18    148.94 o 
 -21   3  15    14773.19    15235.95    283.77 o 
 -19   3  15    23905.77    24627.38    273.71 o 
 -17   3  15    20684.71    20551.65    198.91 o 
 -15   3  15     7701.49     6926.30     72.48 o 
 -13   3  15    24665.09    23966.38    159.21 o 
 -11   3  15    60166.87    61591.52    427.92 o 
  -9   3  15    64180.85    64805.03    429.54 o 
  -7   3  15    17421.71    17361.50    109.14 o 
  -5   3  15       26.05       26.05     29.01 o 
  -3   3  15      974.17      879.04     42.03 o 
  -1   3  15     8107.02     8822.57     91.94 o 
   1   3  15    14741.11    15549.35    165.68 o 
   3   3  15    14846.99    15244.30    173.55 o 
   5   3  15    14984.76    14965.22    170.38 o 
   7   3  15    10504.80    11074.42    163.64 o 
   9   3  15     5750.37     6113.30    127.76 o 
  11   3  15     2685.30     2467.57    114.69 o 
  13   3  15       27.64      -29.11     75.94 o 
  15   3  15      897.22      995.21    123.92 o 
  17   3  15      267.05      369.05    105.19 o 
 -36   4  15      625.62      612.04    162.21 o 
 -34   4  15       15.87       -3.28     91.80 o 
 -32   4  15        0.73      134.88     98.24 o 
 -30   4  15     2480.55     2319.87    165.44 o 
 -28   4  15       95.48      125.21    123.92 o 
 -26   4  15       23.96      -18.01     63.38 o 
 -24   4  15     5211.07     5017.14    172.69 o 
 -22   4  15     7335.47     6666.03    171.75 o 
 -20   4  15      155.95      191.60     65.96 o 
 -18   4  15      473.86      313.25     50.86 o 
 -16   4  15     1414.83     1350.83     69.31 o 
 -14   4  15    18184.45    19587.72    189.33 o 
 -12   4  15        3.20       72.57     19.26 o 
 -10   4  15      997.43      861.61     31.59 o 
  -8   4  15     1165.72     1457.18     48.23 o 
  -6   4  15    11832.01    11988.42     80.53 o 
  -4   4  15     3485.29     2557.22     76.75 o 
  -2   4  15      103.71      167.81     26.93 o 
   0   4  15      130.46       72.24     34.33 o 
   2   4  15       60.94      159.17     48.51 o 
   4   4  15       20.00      -15.86     41.54 o 
   6   4  15      694.34      547.96     73.78 o 
   8   4  15        5.38       67.82     52.79 o 
  10   4  15       73.90        2.46     58.54 o 
  12   4  15      804.58      607.18     81.96 o 
  14   4  15      604.68      672.43     96.86 o 
  16   4  15      163.98      108.37     77.24 o 
  18   4  15      216.02      213.84     93.08 o 
 -35   5  15      539.11      359.90    130.83 o 
 -33   5  15      227.28      215.01    110.64 o 
 -31   5  15     2249.17     1847.31    147.54 o 
 -29   5  15     3266.95     3276.67    170.12 o 
 -27   5  15      101.84      238.57     81.34 o 
 -25   5  15     3010.64     2912.39    120.72 o 
 -23   5  15    10805.57    11508.45    243.33 o 
 -21   5  15     7506.15     7848.88    180.23 o 
 -19   5  15       28.93       31.76     40.76 o 
 -17   5  15       97.11       86.74     43.24 o 
 -15   5  15     2664.86     3285.25     84.57 o 
 -13   5  15      930.48      880.04     44.33 o 
 -11   5  15    19284.63    19660.27    150.29 o 
  -9   5  15    17450.27    16720.81    117.30 o 
  -7   5  15      484.28      404.19     34.83 o 
  -5   5  15      327.95      274.99     22.04 o 
  -3   5  15    23492.18    23557.79    149.84 o 
  -1   5  15      632.84      635.64     39.94 o 
   1   5  15      103.63      172.62     39.59 o 
   3   5  15    13374.81    13337.02    150.05 o 
   5   5  15     5496.38     5695.99    106.46 o 
   7   5  15        1.83        0.32     52.04 o 
   9   5  15     4095.50     4024.52    159.63 o 
  11   5  15     3021.00     3379.15    111.40 o 
  13   5  15     1484.35     1553.07    104.50 o 
  15   5  15      470.29      347.99    107.07 o 
  17   5  15      561.47      601.64    107.00 o 
 -34   6  15    15042.44    15705.21    424.29 o 
 -32   6  15    14305.97    13866.11    377.04 o 
 -30   6  15      313.96      378.51    121.21 o 
 -28   6  15     8731.14     8846.98    206.73 o 
 -26   6  15    28233.68    26908.27    349.12 o 
 -24   6  15    22695.37    21819.31    315.46 o 
 -22   6  15     9301.41    10394.50    159.37 o 
 -20   6  15     3022.88     3143.23     95.07 o 
 -18   6  15     2924.64     2591.57     87.87 o 
 -16   6  15    46427.42    48350.79    447.96 o 
 -14   6  15    39554.50    37540.50    368.45 o 
 -12   6  15     9591.19     9939.73     96.70 o 
 -10   6  15     3275.16     2900.21     50.14 o 
  -8   6  15    12362.98    12347.45     90.11 o 
  -6   6  15    24538.12    26049.45    193.68 o 
  -4   6  15    20219.57    19615.80    170.86 o 
  -2   6  15    12199.23    10787.41    102.67 o 
   0   6  15     6911.39     6743.89     89.61 o 
   2   6  15    15389.06    14692.62    192.18 o 
   4   6  15     4389.33     4468.39     93.66 o 
   6   6  15    14845.13    15051.12    197.25 o 
   8   6  15    10039.29    10241.58    154.07 o 
  10   6  15       77.02       94.81     54.15 o 
  12   6  15        5.89       34.76     60.63 o 
  14   6  15     4787.15     4474.18    142.60 o 
  16   6  15     8713.96     8337.87    214.44 o 
 -35   7  15       19.61       38.51    134.33 o 
 -33   7  15      260.26      270.35    135.83 o 
 -31   7  15     4536.49     5681.88   1002.15 o
[truncated: 232,452 more chars]
